# Supplementary material for: Rare high-impact disease variants: properties and identifications
Source: Genet Res (Camb). 2016 Mar 21;98:e6. doi: 10.1017/S0016672316000033 (PMC6865157; doi:10.1017/S0016672316000033)
Supplement: Supplementary file 1 [file S0016672316000033sup.zip › S0016672316000033sup005.xlsx]

## Sheet: ld
index	allele frequency	V1	V2	V3	V4	V5	V6	V7	V8	V9	V10	V11	V12	V13	V14	V15	V16	V17	V18	V19	V20	V21	V22	V23	V24	V25	V26	V27	V28	V29	V30	V31	V32	V33
1	0.0155678	NA	1	1	1	1	1	1	0.880492	1	1	1	1	1	1	1	1	1	1	1	1	1	1	1	1	1	1	1	1	1	1	1	1	0.831845
2	0.00457875	7.27413e-05	NA	1	1	1	1	1	1	1	1	1	1	1	1	1	1	1	1	1	1	1	1	1	1	1	1	1	1	1	1	1	1	1
3	0.021978	0.00035537	0.000103367	NA	1	1	1	0.918386	1	1	1	1	1	1	1	1	1	1	0.935915	1	1	1	1	0.975511	1	1	1	1	1	1	1	1	1	1
4	0.17033	0.00324657	0.0224056	0.10946	NA	1	1	0.162795	1	0.0426344	1	1	1	1	1	0.967201	1	1	0.495593	1	1	1	0.721854	0.0461138	1	0.0903411	1	1	1	0.335362	1	1	1	0.36987
5	0.00137363	2.17523e-05	6.32712e-06	3.09105e-05	0.000282391	NA	1	1	1	1	1	1	1	1	1	1	1	1	1	1	1	1	1	1	1	1	1	1	1	1	1	1	1	1
6	0.0521978	0.000870913	0.000253323	0.00123758	0.0113063	7.5753e-05	NA	0.516124	1	0.567182	1	1	1	1	1	0.143781	1	1	0.919051	1	1	1	1	0.529868	1	0.706719	1	1	1	1	1	1	1	0.744845
7	0.510531	0.0151615	0.00441005	0.0197691	0.00567496	0.00131877	0.0140652	NA	1	0.969722	1	1	1	1	1	0.989057	1	1	0.982735	1	1	1	1	0.465251	1	0.987151	1	1	1	1	1	1	1	0.00522581
8	0.00778388	0.384593	3.60853e-05	0.000176291	0.00161055	1.07908e-05	0.000432041	0.0075213	NA	1	1	1	1	1	1	1	1	1	1	1	1	1	1	1	1	1	1	1	1	1	1	1	1	1
9	0.614927	0.00990286	0.00288045	0.0140721	0.000595917	0.000861362	0.0110943	0.614203	0.00491258	NA	1	1	1	1	1	0.970984	1	1	0.996342	1	1	1	1	0.984068	1	0.983667	1	1	1	1	1	1	1	0.918422
10	0.00869963	0.000138783	4.03679e-05	0.000197213	0.00180169	1.20715e-05	0.000483315	0.00841392	6.88471e-05	0.00549561	NA	1	1	1	1	1	1	1	1	1	1	1	1	1	1	1	1	1	1	1	1	1	1	1
11	0.0018315	2.90164e-05	8.44003e-06	4.12329e-05	0.000376694	2.52388e-06	0.00010105	0.00175916	1.43944e-05	0.00114901	1.61027e-05	NA	1	1	1	1	1	1	1	1	1	1	1	1	1	1	1	1	1	1	1	1	1	1
12	0.00228938	3.62872e-05	1.05549e-05	5.15647e-05	0.000471083	3.1563e-06	0.000126371	0.00219996	1.80013e-05	0.00143692	2.01376e-05	4.21033e-06	NA	1	1	1	1	1	1	1	1	1	1	1	1	1	1	1	1	1	1	1	1	1
13	0.00778388	0.00012406	3.60853e-05	0.000176291	0.00161055	1.07908e-05	0.142448	0.00818252	6.15432e-05	0.0125277	6.88471e-05	1.43944e-05	1.80013e-05	NA	1	1	1	1	1	1	1	1	1	1	1	1	1	1	1	1	1	1	1	1
14	0.0141941	0.000227697	6.62305e-05	0.000323562	0.00295599	1.98054e-05	0.000792962	0.0138045	0.000112956	0.00901649	0.000126361	2.64193e-05	3.30393e-05	0.000112956	NA	1	1	1	1	1	1	1	1	1	1	1	1	1	1	1	1	1	1	0.491748
15	0.0819597	0.00141182	0.000410657	0.00200622	0.0171458	0.000122802	0.000101643	0.0910917	0.000700372	0.0527088	0.000783492	0.000163811	0.000204857	0.000700372	0.00128545	NA	1	1	1	1	0.0922693	1	1	0.993433	1	1	1	1	1	1	1	1	1	0.986458
16	0.00412088	6.5437e-05	1.90337e-05	9.29872e-05	0.0201557	5.69179e-06	0.000227886	0.00431599	3.24618e-05	0.0066079	3.63144e-05	7.59253e-06	9.49502e-06	3.24618e-05	5.95801e-05	0.000369421	NA	1	1	1	1	1	1	1	1	1	1	1	1	1	1	1	1	1
17	0.00778388	0.496078	3.60853e-05	0.000176291	0.00161055	1.07908e-05	0.000432041	0.0075213	6.15432e-05	0.00491258	6.88471e-05	1.43944e-05	1.80013e-05	6.15432e-05	0.000112956	0.000700372	3.24618e-05	NA	1	1	1	1	1	1	1	1	1	1	1	1	1	1	1	1
18	0.325092	0.0076173	0.00221565	0.00948144	0.0242882	0.000662562	0.0224065	0.446002	0.00377877	0.299432	0.0182194	0.00380928	0.00110528	0.00377877	0.00693551	0.0430031	0.00199317	0.00377877	NA	1	1	1	1	1	1	1	1	1	1	1	1	1	1	0.983895
19	0.00778388	0.496078	3.60853e-05	0.000176291	0.00161055	1.07908e-05	0.000432041	0.0075213	6.15432e-05	0.00491258	6.88471e-05	1.43944e-05	1.80013e-05	6.15432e-05	0.000112956	0.000700372	3.24618e-05	1	0.00377877	NA	1	1	1	1	1	1	1	1	1	1	1	1	1	1
20	0.00274725	4.35646e-05	1.26717e-05	6.19061e-05	0.000565559	3.7893e-06	0.000151715	0.00287336	2.16114e-05	0.0043992	2.41763e-05	5.05472e-06	6.3213e-06	2.16114e-05	3.96653e-05	0.000262706	1.13993e-05	2.16114e-05	0.00132695	2.16114e-05	NA	1	1	1	1	1	1	1	1	1	1	1	1	1
21	0.00137363	2.17523e-05	6.32712e-06	3.09105e-05	0.000282391	1.89204e-06	7.5753e-05	0.00143471	1.07908e-05	0.000861362	1.20715e-05	2.52388e-06	3.1563e-06	1.07908e-05	1.98054e-05	0.0154073	5.69179e-06	1.07908e-05	0.000662562	1.07908e-05	3.7893e-06	NA	1	1	1	1	1	1	1	1	1	1	1	1
22	0.00595238	9.46943e-05	0.768169	0.000134562	0.0151984	8.23662e-06	0.000329775	0.00574098	4.69757e-05	0.00374976	5.25508e-05	1.09872e-05	1.37403e-05	4.69757e-05	8.62186e-05	0.000534592	2.4778e-05	4.69757e-05	0.00288433	4.69757e-05	1.64959e-05	8.23662e-06	NA	1	1	1	1	1	1	1	1	1	1	1
23	0.149267	0.00277468	0.000807072	0.12188	0.0018174	0.0078396	0.00271295	0.0396135	0.00137645	0.1064	0.00153981	0.00032194	0.00040261	0.00137645	0.0820627	0.502162	0.000726031	0.00137645	0.0845148	0.00137645	0.000483354	0.0078396	0.00105064	NA	1	1	1	1	1	1	1	1	1	0.524128
24	0.00732601	0.466681	3.3947e-05	0.000165844	0.00151511	1.01514e-05	0.000406439	0.0070756	5.78963e-05	0.00462148	6.47674e-05	1.35414e-05	1.69345e-05	5.78963e-05	0.000106262	0.000658869	3.05382e-05	0.940742	0.00355485	0.940742	2.03308e-05	1.01514e-05	4.41921e-05	0.00129489	NA	1	1	1	1	1	1	1	1	1
25	0.0728022	0.00124169	0.000361171	0.00176446	0.00312146	0.000108003	0.350312	0.0733571	0.000615974	0.0475761	0.000689077	0.000144071	0.000180171	0.000615974	0.00113055	0.00700988	0.000324904	0.000615974	0.037821	0.000615974	0.000216304	0.000108003	0.000470171	0.0137767	0.000579472	NA	1	1	1	1	1	1	1	0.977132
26	0.00137363	2.17523e-05	6.32712e-06	3.09105e-05	0.000282391	1.89204e-06	7.5753e-05	0.00131877	1.07908e-05	0.000861362	1.20715e-05	2.52388e-06	3.1563e-06	1.07908e-05	1.98054e-05	0.000122802	5.69179e-06	1.07908e-05	0.00285565	1.07908e-05	3.7893e-06	1.89204e-06	8.23662e-06	0.000241345	1.01514e-05	0.000108003	NA	1	1	1	1	1	1	1
27	0.00137363	2.17523e-05	6.32712e-06	3.09105e-05	0.000282391	1.89204e-06	7.5753e-05	0.00131877	1.07908e-05	0.000861362	1.20715e-05	2.52388e-06	3.1563e-06	1.07908e-05	1.98054e-05	0.000122802	5.69179e-06	1.07908e-05	0.00285565	1.07908e-05	3.7893e-06	1.89204e-06	8.23662e-06	0.000241345	1.01514e-05	0.000108003	1	NA	1	1	1	1	1	1
28	0.00869963	0.000138783	4.03679e-05	0.000197213	0.00180169	1.20715e-05	0.000483315	0.00841392	6.88471e-05	0.00549561	7.70179e-05	1.61027e-05	2.01376e-05	6.88471e-05	0.000126361	0.000783492	3.63144e-05	6.88471e-05	0.0182194	6.88471e-05	2.41763e-05	1.20715e-05	5.25508e-05	0.00153981	6.47674e-05	0.000689077	1.20715e-05	1.20715e-05	NA	1	1	0.16745	1	1
29	0.0242674	0.000393308	0.000114402	0.000558898	0.000574256	0.0553061	0.0013697	0.0238449	0.000195111	0.0155744	0.000218267	4.56348e-05	5.70696e-05	0.000195111	0.000358105	0.0022204	0.000102914	0.000195111	0.0119799	0.000195111	6.8515e-05	3.42104e-05	0.000148928	0.141749	0.000183549	0.00195283	3.42104e-05	3.42104e-05	0.000218267	NA	1	1	1	1
30	0.00137363	2.17523e-05	6.32712e-06	3.09105e-05	0.000282391	1.89204e-06	7.5753e-05	0.00131877	1.07908e-05	0.000861362	1.20715e-05	2.52388e-06	3.1563e-06	1.07908e-05	1.98054e-05	0.000122802	5.69179e-06	1.07908e-05	0.000662562	1.07908e-05	3.7893e-06	1.89204e-06	8.23662e-06	0.000241345	1.01514e-05	0.0175184	1.89204e-06	1.89204e-06	1.20715e-05	3.42104e-05	NA	1	1	1
31	0.0517399	0.000862857	0.00025098	0.00122614	0.0112017	7.50523e-05	0.00300492	0.052312	0.000428044	0.0341679	0.000478844	0.000100116	0.000125202	0.000428044	0.000785626	0.00487121	0.000225778	0.000428044	0.113276	0.000428044	0.000150311	7.50523e-05	0.000326725	0.00957349	0.000402679	0.00428421	7.50523e-05	7.50523e-05	0.00450992	0.00135703	7.50523e-05	NA	1	1
32	0.00137363	2.17523e-05	6.32712e-06	3.09105e-05	0.000282391	1.89204e-06	7.5753e-05	0.00131877	1.07908e-05	0.000861362	1.20715e-05	2.52388e-06	3.1563e-06	1.07908e-05	1.98054e-05	0.000122802	5.69179e-06	1.07908e-05	0.00285565	1.07908e-05	3.7893e-06	1.89204e-06	8.23662e-06	0.000241345	1.01514e-05	0.000108003	1.89204e-06	1.89204e-06	1.20715e-05	3.42104e-05	1.89204e-06	7.50523e-05	NA	1
33	0.174908	0.00231971	0.0009751	0.00476375	0.00595376	0.000291591	0.144131	5.55032e-06	0.00166302	0.111973	0.00186039	0.000388966	0.000486431	0.00166302	0.0164245	0.409815	0.000877186	0.00166302	0.0988478	0.00166302	0.000583985	0.00648869	0.00126938	0.227372	0.00156448	0.353647	0.000291591	0.000291591	0.00186039	0.00527231	0.00648869	0.0115666	0.000291591	NA
