# Supplementary material for: Rare high-impact disease variants: properties and identifications
Source: Genet Res (Camb). 2016 Mar 21;98:e6. doi: 10.1017/S0016672316000033 (PMC6865157; doi:10.1017/S0016672316000033)
Supplement: Supplementary file 1 [file S0016672316000033sup.zip › S0016672316000033sup004.xlsx]

## Sheet: A. OR dominant
	proportions
disease allele frequency	0.02	0.04	0.06	0.08	0.1	0.12	0.14	0.16	0.18	0.2	0.22	0.24	0.26	0.28	0.3	0.32	0.34	0.36	0.38	0.4	0.42	0.44	0.46	0.48	0.5	0.52	0.54	0.56	0.58	0.6	0.62	0.64	0.66	0.68	0.7	0.72	0.74	0.76	0.78	0.8	0.82	0.84	0.86	0.88	0.9	0.92	0.94	0.96	0.98
0.02	1.4999	2.00989	2.53029	3.06142	3.60361	4.15722	4.7226	5.30013	5.89022	6.49327	7.10973	7.74003	8.38465	9.04409	9.71886	10.4095	11.1166	11.8407	12.5825	13.3426	14.1217	14.9205	15.7397	16.5803	17.443	18.3286	19.2382	20.1727	21.1332	22.1207	23.1364	24.1815	25.2574	26.3654	27.507	28.6836	29.897	31.149	32.4413	33.7759	35.155	36.5809	38.0559	39.5827	41.1639	42.8027	44.5021	46.2656	48.0969
0.04	1.24732	1.49958	1.75694	2.01954	2.28755	2.56114	2.84049	3.12578	3.41719	3.71493	4.01921	4.33025	4.64827	4.97351	5.30622	5.64666	5.9951	6.35183	6.71715	7.09137	7.47482	7.86785	8.27081	8.6841	9.10811	9.54326	9.99001	10.4488	10.9202	11.4046	11.9027	12.415	12.9421	13.4847	14.0435	14.6192	15.2125	15.8244	16.4557	17.1074	17.7804	18.4757	19.1946	19.9383	20.708	21.5052	22.3313	23.188	24.0769
0.06	1.16309	1.32941	1.49904	1.6721	1.84868	2.0289	2.21286	2.40069	2.5925	2.78843	2.98861	3.19319	3.4023	3.61609	3.83474	4.0584	4.28725	4.52148	4.76127	5.00682	5.25835	5.51607	5.78022	6.05105	6.3288	6.61374	6.90617	7.20638	7.51467	7.8314	8.15689	8.49153	8.83571	9.18983	9.55434	9.9297	10.3164	10.715	11.126	11.5499	11.9876	12.4395	12.9064	13.3892	13.8885	14.4053	14.9404	15.495	16.07
0.08	1.12095	1.24427	1.37001	1.49827	1.6291	1.7626	1.89884	2.03791	2.17989	2.32488	2.47299	2.62429	2.77891	2.93696	3.09854	3.26378	3.4328	3.60574	3.78273	3.96392	4.14945	4.33949	4.53421	4.73377	4.93836	5.14817	5.36341	5.58428	5.81102	6.04386	6.28305	6.52885	6.78154	7.04141	7.30878	7.58397	7.86733	8.15924	8.46008	8.77027	9.09025	9.4205	9.76152	10.1138	10.478	10.8547	11.2445	11.6481	12.0664
0.1	1.09564	1.19313	1.29252	1.39387	1.49724	1.60268	1.71026	1.82005	1.93211	2.04651	2.16334	2.28266	2.40456	2.52913	2.65644	2.7866	2.9197	3.05584	3.19512	3.33766	3.48357	3.63298	3.786	3.94278	4.10345	4.26816	4.43706	4.61032	4.7881	4.97059	5.15797	5.35045	5.54824	5.75155	5.96063	6.17572	6.39708	6.625	6.85977	7.10169	7.35112	7.60839	7.87389	8.14801	8.43119	8.72388	9.02657	9.33977	9.66405
0.12	1.07875	1.15901	1.24081	1.3242	1.40923	1.49594	1.5844	1.67464	1.76673	1.86072	1.95667	2.05465	2.15472	2.25694	2.36139	2.46813	2.57726	2.68884	2.80297	2.91972	3.03919	3.16149	3.2867	3.41493	3.5463	3.68091	3.81891	3.9604	4.10553	4.25444	4.40727	4.5642	4.72537	4.89097	5.06118	5.2362	5.41623	5.6015	5.79223	5.98866	6.19107	6.39972	6.61491	6.83695	7.06618	7.30294	7.54762	7.80062	8.06237
0.14	1.06667	1.13459	1.20381	1.27436	1.34627	1.41959	1.49437	1.57063	1.64844	1.72783	1.80885	1.89156	1.97601	2.06225	2.15035	2.24035	2.33234	2.42636	2.52249	2.62081	2.72138	2.82428	2.92961	3.03743	3.14785	3.26096	3.37686	3.49565	3.61744	3.74235	3.87049	4.00201	4.13702	4.27568	4.41812	4.56452	4.71503	4.86984	5.02912	5.19308	5.36192	5.53586	5.71515	5.90003	6.09077	6.28764	6.49095	6.70103	6.91821
0.16	1.05759	1.11625	1.17602	1.23691	1.29897	1.36224	1.42673	1.4925	1.55957	1.62799	1.6978	1.76904	1.84176	1.916	1.99181	2.06925	2.14835	2.22919	2.31181	2.39628	2.48265	2.571	2.66139	2.7539	2.84859	2.94555	3.04486	3.14661	3.25089	3.35778	3.4674	3.57985	3.69524	3.81368	3.9353	4.06023	4.18861	4.32057	4.45628	4.59589	4.73958	4.88752	5.03991	5.19695	5.35886	5.52586	5.69821	5.87616	6.05999
0.18	1.05052	1.10196	1.15436	1.20773	1.26211	1.31753	1.37402	1.4316	1.49031	1.55019	1.61126	1.67357	1.73714	1.80203	1.86828	1.93591	2.00499	2.07555	2.14765	2.22133	2.29665	2.37366	2.45242	2.533	2.61545	2.69983	2.78623	2.87471	2.96535	3.05823	3.15343	3.25105	3.35116	3.45388	3.5593	3.66753	3.77869	3.8929	4.01028	4.13097	4.2551	4.38284	4.51433	4.64975	4.78928	4.9331	5.08142	5.23444	5.39241
0.2	1.04484	1.0905	1.13699	1.18433	1.23256	1.28169	1.33175	1.38278	1.43478	1.4878	1.54187	1.59701	1.65327	1.71066	1.76923	1.82902	1.89005	1.95238	2.01604	2.08108	2.14754	2.21547	2.28492	2.35593	2.42857	2.50289	2.57895	2.6568	2.73653	2.81818	2.90184	2.98758	3.07547	3.16561	3.25806	3.35294	3.45033	3.55034	3.65306	3.75862	3.86713	3.97872	4.09353	4.21168	4.33333	4.45865	4.58779	4.72093	4.85827
0.22	1.04019	1.08109	1.12274	1.16514	1.20831	1.25229	1.29708	1.34272	1.38923	1.43663	1.48495	1.53422	1.58446	1.63571	1.68799	1.74134	1.79578	1.85136	1.90811	1.96606	2.02526	2.08575	2.14756	2.21074	2.27534	2.34141	2.409	2.47815	2.54893	2.6214	2.6956	2.77162	2.84951	2.92934	3.0112	3.09515	3.18127	3.26966	3.36041	3.4536	3.54934	3.64774	3.74891	3.85296	3.96003	4.07024	4.18373	4.30066	4.42118
0.24	1.0363	1.07323	1.11083	1.14909	1.18804	1.22771	1.2681	1.30924	1.35116	1.39386	1.43738	1.48174	1.52697	1.57308	1.6201	1.66807	1.71701	1.76695	1.81793	1.86996	1.9231	1.97737	2.0328	2.08945	2.14734	2.20653	2.26704	2.32894	2.39226	2.45706	2.52338	2.59129	2.66084	2.73209	2.8051	2.87995	2.95669	3.03541	3.11618	3.19907	3.28419	3.37161	3.46144	3.55376	3.6487	3.74635	3.84685	3.95031	4.05687
0.26	1.033	1.06656	1.10071	1.13547	1.17084	1.20684	1.2435	1.28082	1.31884	1.35756	1.397	1.4372	1.47816	1.51991	1.56248	1.60589	1.65016	1.69531	1.74139	1.78841	1.8364	1.8854	1.93543	1.98654	2.03874	2.09209	2.14662	2.20236	2.25936	2.31766	2.37731	2.43836	2.50085	2.56483	2.63037	2.69751	2.76631	2.83685	2.90918	2.98338	3.05952	3.13767	3.21792	3.30034	3.38505	3.47211	3.56165	3.65376	3.74855
0.28	1.03015	1.06082	1.09201	1.12375	1.15603	1.18889	1.22233	1.25637	1.29103	1.32632	1.36227	1.39888	1.43618	1.47418	1.51292	1.5524	1.59266	1.6337	1.67557	1.71828	1.76185	1.80632	1.85171	1.89805	1.94538	1.99371	2.0431	2.09356	2.14514	2.19787	2.25179	2.30695	2.36339	2.42114	2.48026	2.5408	2.60281	2.66634	2.73145	2.7982	2.86665	2.93687	3.00893	3.0829	3.15885	3.23687	3.31705	3.39947	3.48423
0.3	1.02768	1.05582	1.08444	1.11354	1.14315	1.17327	1.20391	1.2351	1.26684	1.29915	1.33204	1.36554	1.39965	1.4344	1.4698	1.50587	1.54264	1.58011	1.61832	1.65728	1.69701	1.73755	1.77891	1.82111	1.8642	1.90818	1.9531	1.99898	2.04585	2.09375	2.14271	2.19276	2.24394	2.2963	2.34986	2.40468	2.4608	2.51826	2.57712	2.63743	2.69923	2.76259	2.82757	2.89422	2.96262	3.03283	3.10493	3.17899	3.2551
0.32	1.0255	1.05143	1.07778	1.10458	1.13182	1.15953	1.18772	1.2164	1.24557	1.27526	1.30548	1.33623	1.36755	1.39944	1.43191	1.46499	1.49869	1.53303	1.56802	1.60369	1.64006	1.67714	1.71496	1.75355	1.79291	1.83308	1.87409	1.91595	1.9587	2.00236	2.04696	2.09254	2.13913	2.18676	2.23547	2.28528	2.33625	2.38841	2.44181	2.49648	2.55248	2.60985	2.66864	2.72892	2.79073	2.85414	2.9192	2.98598	3.05456
0.34	1.02358	1.04753	1.07188	1.09662	1.12178	1.14736	1.17336	1.19981	1.22671	1.25408	1.28192	1.31026	1.33909	1.36844	1.39833	1.42875	1.45974	1.4913	1.52345	1.55621	1.5896	1.62363	1.65832	1.69369	1.72977	1.76656	1.80411	1.84242	1.88152	1.92144	1.96221	2.00384	2.04637	2.08983	2.13424	2.17965	2.22608	2.27356	2.32214	2.37186	2.42274	2.47484	2.52821	2.58287	2.63889	2.69632	2.7552	2.8156	2.87757
0.36	1.02185	1.04405	1.0666	1.08952	1.1128	1.13647	1.16053	1.18499	1.20986	1.23516	1.26088	1.28705	1.31367	1.34076	1.36832	1.39638	1.42495	1.45403	1.48365	1.51381	1.54454	1.57584	1.60774	1.64026	1.6734	1.70719	1.74166	1.77681	1.81267	1.84926	1.8866	1.92472	1.96364	2.00339	2.044	2.08548	2.12788	2.17121	2.21552	2.26084	2.30719	2.35462	2.40317	2.45286	2.50376	2.55589	2.60931	2.66407	2.7202
0.38	1.0203	1.04091	1.06185	1.08312	1.10472	1.12668	1.14898	1.17165	1.1947	1.21813	1.24194	1.26616	1.29079	1.31585	1.34133	1.36727	1.39365	1.42051	1.44785	1.47568	1.50402	1.53288	1.56228	1.59222	1.62274	1.65384	1.68554	1.71785	1.75081	1.78441	1.81869	1.85367	1.88936	1.9258	1.96299	2.00097	2.03976	2.07939	2.11988	2.16127	2.20358	2.24684	2.29109	2.33636	2.38269	2.43012	2.47868	2.52841	2.57936
0.4	1.01889	1.03807	1.05754	1.07732	1.0974	1.1178	1.13852	1.15957	1.18097	1.2027	1.2248	1.24725	1.27008	1.2933	1.3169	1.34091	1.36533	1.39017	1.41545	1.44118	1.46736	1.49401	1.52115	1.54878	1.57692	1.60559	1.6348	1.66456	1.69489	1.72581	1.75733	1.78947	1.82226	1.8557	1.88983	1.92466	1.96021	1.9965	2.03357	2.07143	2.11011	2.14964	2.19004	2.23134	2.27358	2.31679	2.361	2.40625	2.45257
0.42	1.01761	1.03548	1.05362	1.07204	1.09073	1.10972	1.12899	1.14857	1.16845	1.18865	1.20918	1.23003	1.25122	1.27276	1.29466	1.31691	1.33955	1.36256	1.38597	1.40978	1.434	1.45865	1.48373	1.50926	1.53525	1.56171	1.58866	1.6161	1.64406	1.67254	1.70157	1.73115	1.7613	1.79204	1.8234	1.85537	1.888	1.92128	1.95525	1.98993	2.02534	2.06149	2.09843	2.13616	2.17472	2.21414	2.25444	2.29566	2.33781
0.44	1.01644	1.03311	1.05003	1.0672	1.08462	1.10231	1.12026	1.13849	1.157	1.17579	1.19488	1.21426	1.23396	1.25396	1.27429	1.29495	1.31595	1.3373	1.35899	1.38106	1.40349	1.42631	1.44952	1.47313	1.49716	1.52161	1.5465	1.57183	1.59762	1.62389	1.65064	1.67788	1.70565	1.73393	1.76276	1.79215	1.82212	1.85267	1.88384	1.91563	1.94807	1.98118	2.01497	2.04948	2.08471	2.1207	2.15747	2.19505	2.23346
0.46	1.01535	1.03093	1.04672	1.06274	1.079	1.09549	1.11223	1.12921	1.14645	1.16395	1.18172	1.19976	1.21807	1.23668	1.25557	1.27476	1.29426	1.31407	1.3342	1.35466	1.37545	1.39659	1.41809	1.43994	1.46217	1.48478	1.50778	1.53118	1.555	1.57923	1.6039	1.62902	1.6546	1.68065	1.70718	1.73421	1.76175	1.78981	1.81842	1.84759	1.87733	1.90766	1.93861	1.97018	2.00239	2.03528	2.06885	2.10313	2.13814
0.48	1.01435	1.0289	1.04366	1.05862	1.0738	1.08919	1.1048	1.12064	1.13671	1.15301	1.16956	1.18635	1.2034	1.2207	1.23827	1.25611	1.27422	1.29262	1.3113	1.33028	1.34957	1.36917	1.38908	1.40932	1.42989	1.45081	1.47208	1.49371	1.5157	1.53808	1.56084	1.58401	1.60758	1.63157	1.656	1.68087	1.70619	1.73198	1.75826	1.78502	1.8123	1.8401	1.86844	1.89734	1.92681	1.95686	1.98752	2.01881	2.05074
0.5	1.01342	1.02703	1.04082	1.05479	1.06897	1.08333	1.0979	1.11268	1.12766	1.14286	1.15827	1.17391	1.18978	1.20588	1.22222	1.23881	1.25564	1.27273	1.29008	1.30769	1.32558	1.34375	1.3622	1.38095	1.4	1.41935	1.43902	1.45902	1.47934	1.5	1.52101	1.54237	1.5641	1.58621	1.6087	1.63158	1.65487	1.67857	1.7027	1.72727	1.75229	1.77778	1.80374	1.83019	1.85714	1.88462	1.91262	1.94118	1.9703
0.52	1.01256	1.02528	1.03816	1.05123	1.06446	1.07787	1.09147	1.10525	1.11923	1.13339	1.14776	1.16232	1.1771	1.19208	1.20728	1.2227	1.23834	1.25421	1.27032	1.28667	1.30326	1.32011	1.33721	1.35458	1.37221	1.39012	1.40831	1.42679	1.44556	1.46464	1.48402	1.50373	1.52375	1.54412	1.56482	1.58587	1.60729	1.62907	1.65123	1.67378	1.69673	1.72008	1.74386	1.76807	1.79272	1.81783	1.8434	1.86946	1.89601
0.54	1.01174	1.02364	1.03568	1.04788	1.06024	1.07277	1.08545	1.09831	1.11134	1.12454	1.13792	1.15149	1.16524	1.17918	1.19331	1.20764	1.22218	1.23692	1.25187	1.26704	1.28243	1.29804	1.31388	1.32996	1.34628	1.36285	1.37966	1.39674	1.41407	1.43168	1.44956	1.46773	1.48618	1.50493	1.52399	1.54335	1.56303	1.58304	1.60338	1.62407	1.6451	1.6665	1.68827	1.71041	1.73295	1.75589	1.77923	1.803	1.8272
0.56	1.01098	1.0221	1.03335	1.04474	1.05628	1.06797	1.0798	1.09179	1.10393	1.11623	1.12869	1.14132	1.15411	1.16707	1.18021	1.19353	1.20702	1.22071	1.23458	1.24864	1.26291	1.27737	1.29204	1.30692	1.32201	1.33733	1.35287	1.36863	1.38463	1.40087	1.41736	1.4341	1.45109	1.46834	1.48587	1.50366	1.52174	1.54011	1.55877	1.57773	1.597	1.61659	1.63651	1.65675	1.67734	1.69828	1.71957	1.74124	1.76328
0.58	1.01026	1.02064	1.03115	1.04179	1.05255	1.06345	1.07448	1.08565	1.09695	1.1084	1.12	1.13174	1.14363	1.15568	1.16788	1.18025	1.19277	1.20546	1.21832	1.23135	1.24456	1.25795	1.27152	1.28528	1.29923	1.31338	1.32772	1.34227	1.35702	1.37199	1.38717	1.40258	1.41821	1.43407	1.45017	1.46652	1.48311	1.49995	1.51705	1.53442	1.55206	1.56997	1.58817	1.60667	1.62546	1.64455	1.66396	1.68369	1.70374
0.6	1.00958	1.01927	1.02907	1.03899	1.04902	1.05917	1.06944	1.07984	1.09036	1.10101	1.11179	1.1227	1.13374	1.14493	1.15625	1.16771	1.17932	1.19108	1.20299	1.21505	1.22727	1.23965	1.25219	1.2649	1.27778	1.29083	1.30405	1.31746	1.33105	1.34483	1.3588	1.37296	1.38732	1.40189	1.41667	1.43165	1.44686	1.46229	1.47794	1.49383	1.50995	1.52632	1.54293	1.5598	1.57692	1.59432	1.61198	1.62992	1.64815
0.62	1.00893	1.01796	1.0271	1.03633	1.04567	1.05512	1.06467	1.07434	1.08411	1.094	1.10401	1.11413	1.12438	1.13475	1.14524	1.15586	1.1666	1.17748	1.18849	1.19964	1.21093	1.22236	1.23393	1.24565	1.25752	1.26954	1.28172	1.29406	1.30656	1.31922	1.33205	1.34505	1.35823	1.37159	1.38513	1.39885	1.41277	1.42688	1.44118	1.45569	1.4704	1.48533	1.50047	1.51583	1.53142	1.54724	1.56329	1.57958	1.59611
0.64	1.00832	1.01672	1.02522	1.0338	1.04248	1.05126	1.06013	1.0691	1.07817	1.08734	1.09662	1.106	1.11548	1.12508	1.13478	1.1446	1.15453	1.16458	1.17475	1.18503	1.19544	1.20598	1.21664	1.22743	1.23835	1.2494	1.2606	1.27193	1.2834	1.29502	1.30678	1.3187	1.33076	1.34299	1.35537	1.36791	1.38062	1.3935	1.40655	1.41978	1.43318	1.44677	1.46054	1.4745	1.48866	1.50301	1.51757	1.53233	1.54731
0.66	1.00773	1.01554	1.02342	1.03139	1.03944	1.04758	1.0558	1.06411	1.07251	1.081	1.08958	1.09825	1.10701	1.11588	1.12483	1.13389	1.14305	1.15231	1.16168	1.17115	1.18072	1.19041	1.20021	1.21012	1.22015	1.23029	1.24056	1.25094	1.26145	1.27209	1.28285	1.29374	1.30477	1.31593	1.32723	1.33867	1.35025	1.36198	1.37385	1.38588	1.39806	1.4104	1.4229	1.43556	1.44839	1.46139	1.47456	1.48791	1.50144
0.68	1.00716	1.0144	1.02171	1.02908	1.03654	1.04406	1.05166	1.05934	1.0671	1.07493	1.08285	1.09085	1.09893	1.10709	1.11534	1.12368	1.1321	1.14061	1.14922	1.15792	1.16671	1.17559	1.18458	1.19366	1.20284	1.21212	1.22151	1.231	1.2406	1.25031	1.26013	1.27006	1.28011	1.29028	1.30056	1.31096	1.32149	1.33214	1.34292	1.35383	1.36487	1.37604	1.38735	1.3988	1.4104	1.42213	1.43402	1.44606	1.45824
0.7	1.00662	1.01331	1.02006	1.02687	1.03375	1.04069	1.04769	1.05477	1.06191	1.06912	1.07641	1.08376	1.09119	1.09868	1.10626	1.11391	1.12163	1.12943	1.13732	1.14528	1.15332	1.16145	1.16966	1.17795	1.18634	1.19481	1.20336	1.21201	1.22076	1.22959	1.23852	1.24755	1.25668	1.2659	1.27523	1.28466	1.2942	1.30384	1.31359	1.32345	1.33342	1.34351	1.35372	1.36404	1.37448	1.38504	1.39573	1.40655	1.4175
0.72	1.0061	1.01226	1.01847	1.02474	1.03106	1.03744	1.04388	1.05037	1.05693	1.06354	1.07022	1.07696	1.08376	1.09062	1.09755	1.10454	1.1116	1.11872	1.12592	1.13318	1.14051	1.14792	1.15539	1.16294	1.17057	1.17826	1.18604	1.19389	1.20182	1.20983	1.21792	1.2261	1.23436	1.2427	1.25113	1.25964	1.26825	1.27694	1.28573	1.29461	1.30359	1.31266	1.32183	1.3311	1.34047	1.34994	1.35952	1.3692	1.37899
0.74	1.0056	1.01125	1.01694	1.02268	1.02847	1.03431	1.0402	1.04614	1.05213	1.05817	1.06426	1.07041	1.07661	1.08287	1.08918	1.09554	1.10196	1.10844	1.11498	1.12157	1.12823	1.13495	1.14172	1.14856	1.15547	1.16243	1.16946	1.17656	1.18372	1.19095	1.19825	1.20562	1.21306	1.22057	1.22815	1.23581	1.24354	1.25134	1.25923	1.26719	1.27523	1.28335	1.29155	1.29983	1.3082	1.31666	1.3252	1.33383	1.34254
0.76	1.00511	1.01027	1.01546	1.02069	1.02597	1.03129	1.03665	1.04205	1.0475	1.05298	1.05852	1.0641	1.06972	1.07539	1.08111	1.08687	1.09269	1.09855	1.10446	1.11042	1.11643	1.12249	1.1286	1.13476	1.14098	1.14725	1.15357	1.15995	1.16639	1.17288	1.17943	1.18603	1.1927	1.19942	1.20621	1.21305	1.21996	1.22693	1.23396	1.24106	1.24822	1.25545	1.26275	1.27012	1.27755	1.28505	1.29263	1.30028	1.308
0.78	1.00464	1.00931	1.01402	1.01877	1.02354	1.02836	1.0332	1.03809	1.04301	1.04797	1.05296	1.058	1.06307	1.06818	1.07332	1.07851	1.08374	1.08901	1.09431	1.09966	1.10506	1.11049	1.11597	1.12149	1.12705	1.13266	1.13831	1.14401	1.14975	1.15554	1.16138	1.16727	1.1732	1.17918	1.18521	1.19129	1.19743	1.20361	1.20984	1.21613	1.22247	1.22887	1.23532	1.24182	1.24838	1.255	1.26167	1.26841	1.2752
0.8	1.00418	1.00839	1.01263	1.01689	1.02119	1.02551	1.02986	1.03425	1.03866	1.0431	1.04758	1.05208	1.05662	1.06119	1.06579	1.07042	1.07509	1.07979	1.08452	1.08929	1.09409	1.09892	1.10379	1.1087	1.11364	1.11861	1.12363	1.12868	1.13376	1.13889	1.14405	1.14925	1.15449	1.15977	1.16509	1.17045	1.17586	1.1813	1.18678	1.19231	1.19788	1.20349	1.20914	1.21484	1.22059	1.22638	1.23221	1.2381	1.24402
0.82	1.00373	1.00749	1.01126	1.01507	1.01889	1.02274	1.02661	1.03051	1.03443	1.03838	1.04235	1.04634	1.05036	1.05441	1.05848	1.06258	1.06671	1.07086	1.07504	1.07925	1.08348	1.08774	1.09203	1.09635	1.10069	1.10507	1.10947	1.11391	1.11837	1.12286	1.12738	1.13194	1.13652	1.14114	1.14579	1.15047	1.15518	1.15992	1.1647	1.16951	1.17435	1.17923	1.18414	1.18909	1.19407	1.19908	1.20414	1.20923	1.21435
0.84	1.00329	1.0066	1.00993	1.01328	1.01665	1.02004	1.02344	1.02687	1.03031	1.03377	1.03726	1.04076	1.04428	1.04782	1.05139	1.05497	1.05858	1.0622	1.06585	1.06952	1.07321	1.07692	1.08065	1.08441	1.08818	1.09198	1.09581	1.09965	1.10352	1.10741	1.11133	1.11527	1.11923	1.12322	1.12723	1.13126	1.13532	1.13941	1.14352	1.14766	1.15182	1.15601	1.16022	1.16446	1.16873	1.17302	1.17735	1.18169	1.18607
0.86	1.00286	1.00574	1.00863	1.01154	1.01446	1.01739	1.02034	1.02331	1.02628	1.02928	1.03229	1.03531	1.03835	1.04141	1.04448	1.04756	1.05067	1.05379	1.05692	1.06007	1.06324	1.06642	1.06962	1.07284	1.07607	1.07932	1.08259	1.08587	1.08918	1.09249	1.09583	1.09919	1.10256	1.10595	1.10936	1.11279	1.11623	1.1197	1.12318	1.12669	1.13021	1.13375	1.13731	1.14089	1.14449	1.14811	1.15175	1.15541	1.15909
0.88	1.00244	1.00489	1.00735	1.00982	1.01231	1.0148	1.01731	1.01982	1.02235	1.02488	1.02743	1.02999	1.03256	1.03515	1.03774	1.04034	1.04296	1.04559	1.04823	1.05088	1.05355	1.05622	1.05891	1.06161	1.06432	1.06705	1.06978	1.07253	1.0753	1.07807	1.08086	1.08366	1.08647	1.0893	1.09214	1.09499	1.09786	1.10074	1.10363	1.10653	1.10945	1.11239	1.11534	1.1183	1.12127	1.12426	1.12727	1.13028	1.13332
0.9	1.00202	1.00406	1.00609	1.00814	1.01019	1.01225	1.01432	1.0164	1.01848	1.02058	1.02268	1.02478	1.0269	1.02902	1.03115	1.03329	1.03544	1.03759	1.03976	1.04193	1.04411	1.0463	1.04849	1.0507	1.05291	1.05513	1.05736	1.0596	1.06185	1.0641	1.06637	1.06864	1.07092	1.07321	1.07551	1.07782	1.08014	1.08247	1.0848	1.08715	1.0895	1.09186	1.09424	1.09662	1.09901	1.10141	1.10382	1.10624	1.10867
0.92	1.00161	1.00323	1.00485	1.00648	1.00811	1.00975	1.01139	1.01304	1.01469	1.01635	1.01801	1.01967	1.02135	1.02302	1.0247	1.02639	1.02808	1.02978	1.03148	1.03319	1.0349	1.03662	1.03834	1.04007	1.04181	1.04355	1.04529	1.04704	1.0488	1.05056	1.05232	1.05409	1.05587	1.05765	1.05944	1.06124	1.06304	1.06484	1.06665	1.06847	1.07029	1.07212	1.07395	1.07579	1.07764	1.07949	1.08135	1.08321	1.08508
0.94	1.00121	1.00241	1.00363	1.00484	1.00606	1.00728	1.0085	1.00972	1.01095	1.01218	1.01341	1.01465	1.01589	1.01713	1.01838	1.01962	1.02088	1.02213	1.02339	1.02464	1.02591	1.02717	1.02844	1.02971	1.03099	1.03226	1.03354	1.03483	1.03611	1.0374	1.03869	1.03999	1.04129	1.04259	1.04389	1.0452	1.04651	1.04782	1.04914	1.05046	1.05178	1.05311	1.05444	1.05577	1.0571	1.05844	1.05978	1.06113	1.06248
0.96	1.0008	1.00161	1.00241	1.00322	1.00402	1.00483	1.00564	1.00645	1.00726	1.00807	1.00889	1.0097	1.01052	1.01134	1.01216	1.01298	1.0138	1.01463	1.01545	1.01628	1.0171	1.01793	1.01876	1.01959	1.02042	1.02126	1.02209	1.02293	1.02377	1.02461	1.02545	1.02629	1.02713	1.02798	1.02882	1.02967	1.03052	1.03137	1.03222	1.03307	1.03392	1.03478	1.03563	1.03649	1.03735	1.03821	1.03907	1.03994	1.0408
0.98	1.0004	1.0008	1.0012	1.0016	1.002	1.00241	1.00281	1.00321	1.00361	1.00402	1.00442	1.00482	1.00523	1.00563	1.00604	1.00644	1.00685	1.00725	1.00766	1.00807	1.00847	1.00888	1.00929	1.0097	1.0101	1.01051	1.01092	1.01133	1.01174	1.01215	1.01256	1.01297	1.01338	1.01379	1.0142	1.01461	1.01502	1.01544	1.01585	1.01626	1.01667	1.01709	1.0175	1.01792	1.01833	1.01875	1.01916	1.01958	1.01999
[truncated: 1 more columns]

## Sheet: B. OR recessive
	proportions
disease allele frequency	0.02	0.04	0.06	0.08	0.1	0.12	0.14	0.16	0.18	0.2	0.22	0.24	0.26	0.28	0.3	0.32	0.34	0.36	0.38	0.4	0.42	0.44	0.46	0.48	0.5	0.52	0.54	0.56	0.58	0.6	0.62	0.64	0.66	0.68	0.7	0.72	0.74	0.76	0.78	0.8	0.82	0.84	0.86	0.88	0.9	0.92	0.94	0.96	0.98
0.02	2.02041	3.08333	4.19149	5.34783	6.55556	7.81818	9.13953	10.5238	11.9756	13.5	15.1026	16.7895	18.5676	20.4444	22.4286	24.5294	26.7576	29.125	31.6452	34.3333	37.2069	40.2857	43.5926	47.1538	51	55.1667	59.6957	64.6364	70.0476	76	82.5789	89.8889	98.0588	107.25	117.667	129.571	143.308	159.333	178.273	201	228.778	263.5	308.143	367.667	451	576	784.333	1201	2451
0.04	1.5102	2.04167	2.59574	3.17391	3.77778	4.40909	5.06977	5.7619	6.4878	7.25	8.05128	8.89474	9.78378	10.7222	11.7143	12.7647	13.8788	15.0625	16.3226	17.6667	19.1034	20.6429	22.2963	24.0769	26	28.0833	30.3478	32.8182	35.5238	38.5	41.7895	45.4444	49.5294	54.125	59.3333	65.2857	72.1538	80.1667	89.6364	101	114.889	132.25	154.571	184.333	226	288.5	392.667	601	1226
0.06	1.34014	1.69444	2.06383	2.44928	2.85185	3.27273	3.71318	4.1746	4.65854	5.16667	5.70085	6.26316	6.85586	7.48148	8.14286	8.84314	9.58586	10.375	11.2151	12.1111	13.069	14.0952	15.1975	16.3846	17.6667	19.0556	20.5652	22.2121	24.0159	26	28.193	30.6296	33.3529	36.4167	39.8889	43.8571	48.4359	53.7778	60.0909	67.6667	76.9259	88.5	103.381	123.222	151	192.667	262.111	401	817.667
0.08	1.2551	1.52083	1.79787	2.08696	2.38889	2.70455	3.03488	3.38095	3.7439	4.125	4.52564	4.94737	5.39189	5.86111	6.35714	6.88235	7.43939	8.03125	8.66129	9.33333	10.0517	10.8214	11.6481	12.5385	13.5	14.5417	15.6739	16.9091	18.2619	19.75	21.3947	23.2222	25.2647	27.5625	30.1667	33.1429	36.5769	40.5833	45.3182	51	57.9444	66.625	77.7857	92.6667	113.5	144.75	196.833	301	613.5
0.1	1.20408	1.41667	1.6383	1.86957	2.11111	2.36364	2.62791	2.90476	3.19512	3.5	3.82051	4.15789	4.51351	4.88889	5.28571	5.70588	6.15152	6.625	7.12903	7.66667	8.24138	8.85714	9.51852	10.2308	11	11.8333	12.7391	13.7273	14.8095	16	17.3158	18.7778	20.4118	22.25	24.3333	26.7143	29.4615	32.6667	36.4545	41	46.5556	53.5	62.4286	74.3333	91	116	157.667	241	491
0.12	1.17007	1.34722	1.53191	1.72464	1.92593	2.13636	2.35659	2.5873	2.82927	3.08333	3.35043	3.63158	3.92793	4.24074	4.57143	4.92157	5.29293	5.6875	6.10753	6.55556	7.03448	7.54762	8.09877	8.69231	9.33333	10.0278	10.7826	11.6061	12.5079	13.5	14.5965	15.8148	17.1765	18.7083	20.4444	22.4286	24.7179	27.3889	30.5455	34.3333	38.963	44.75	52.1905	62.1111	76	96.8333	131.556	201	409.333
0.14	1.14577	1.29762	1.45593	1.62112	1.79365	1.97403	2.16279	2.36054	2.56794	2.78571	3.01465	3.25564	3.50965	3.77778	4.06122	4.36134	4.67965	5.01786	5.37788	5.7619	6.17241	6.61224	7.08466	7.59341	8.14286	8.7381	9.38509	10.0909	10.8639	11.7143	12.6541	13.6984	14.8655	16.1786	17.6667	19.3673	21.3297	23.619	26.3247	29.5714	33.5397	38.5	44.8776	53.381	65.2857	83.1429	112.905	172.429	351
0.16	1.12755	1.26042	1.39894	1.54348	1.69444	1.85227	2.01744	2.19048	2.37195	2.5625	2.76282	2.97368	3.19595	3.43056	3.67857	3.94118	4.2197	4.51562	4.83065	5.16667	5.52586	5.91071	6.32407	6.76923	7.25	7.77083	8.33696	8.95455	9.63095	10.375	11.1974	12.1111	13.1324	14.2812	15.5833	17.0714	18.7885	20.7917	23.1591	26	29.4722	33.8125	39.3929	46.8333	57.25	72.875	98.9167	151	307.25
0.18	1.11338	1.23148	1.35461	1.48309	1.61728	1.75758	1.90439	2.0582	2.21951	2.38889	2.56695	2.75439	2.95195	3.16049	3.38095	3.61438	3.86195	4.125	4.40502	4.7037	5.02299	5.36508	5.73251	6.12821	6.55556	7.01852	7.52174	8.07071	8.67196	9.33333	10.0643	10.8765	11.7843	12.8056	13.963	15.2857	16.812	18.5926	20.697	23.2222	26.3086	30.1667	35.127	41.7407	51	64.8889	88.037	134.333	273.222
0.2	1.10204	1.20833	1.31915	1.43478	1.55556	1.68182	1.81395	1.95238	2.09756	2.25	2.41026	2.57895	2.75676	2.94444	3.14286	3.35294	3.57576	3.8125	4.06452	4.33333	4.62069	4.92857	5.25926	5.61538	6	6.41667	6.86957	7.36364	7.90476	8.5	9.15789	9.88889	10.7059	11.625	12.6667	13.8571	15.2308	16.8333	18.7273	21	23.7778	27.25	31.7143	37.6667	46	58.5	79.3333	121	246
0.22	1.09276	1.18939	1.29014	1.39526	1.50505	1.61983	1.73996	1.8658	1.99778	2.13636	2.28205	2.43541	2.59705	2.76768	2.94805	3.13904	3.3416	3.55682	3.78592	4.0303	4.29154	4.57143	4.87205	5.1958	5.54545	5.92424	6.33597	6.78512	7.27706	7.81818	8.41627	9.08081	9.82353	10.6591	11.6061	12.6883	13.9371	15.3939	17.1157	19.1818	21.7071	24.8636	28.9221	34.3333	41.9091	53.2727	72.2121	110.091	223.727
0.24	1.08503	1.17361	1.26596	1.36232	1.46296	1.56818	1.67829	1.79365	1.91463	2.04167	2.17521	2.31579	2.46396	2.62037	2.78571	2.96078	3.14646	3.34375	3.55376	3.77778	4.01724	4.27381	4.54938	4.84615	5.16667	5.51389	5.8913	6.30303	6.75397	7.25	7.79825	8.40741	9.08824	9.85417	10.7222	11.7143	12.859	14.1944	15.7727	17.6667	19.9815	22.875	26.5952	31.5556	38.5	48.9167	66.2778	101	205.167
0.26	1.07849	1.16026	1.2455	1.33445	1.42735	1.52448	1.62612	1.7326	1.84428	1.96154	2.08481	2.21457	2.35135	2.49573	2.64835	2.80995	2.98135	3.16346	3.35732	3.5641	3.78515	4.02198	4.27635	4.5503	4.84615	5.16667	5.51505	5.8951	6.31136	6.76923	7.2753	7.83761	8.46606	9.17308	9.97436	10.8901	11.9467	13.1795	14.6364	16.3846	18.5214	21.1923	24.6264	29.2051	35.6154	45.2308	61.2564	93.3077	189.462
0.28	1.07289	1.14881	1.22796	1.31056	1.39683	1.48701	1.5814	1.68027	1.78397	1.89286	2.00733	2.12782	2.25483	2.38889	2.53061	2.68067	2.83983	3.00893	3.18894	3.38095	3.58621	3.80612	4.04233	4.2967	4.57143	4.86905	5.19255	5.54545	5.93197	6.35714	6.82707	7.34921	7.93277	8.58929	9.33333	10.1837	11.1648	12.3095	13.6623	15.2857	17.2698	19.75	22.9388	27.1905	33.1429	42.0714	56.9524	86.7143	176
0.3	1.06803	1.13889	1.21277	1.28986	1.37037	1.45455	1.54264	1.63492	1.73171	1.83333	1.94017	2.05263	2.17117	2.2963	2.42857	2.56863	2.71717	2.875	3.04301	3.22222	3.41379	3.61905	3.83951	4.07692	4.33333	4.61111	4.91304	5.24242	5.60317	6	6.4386	6.92593	7.47059	8.08333	8.77778	9.57143	10.4872	11.5556	12.8182	14.3333	16.1852	18.5	21.4762	25.4444	31	39.3333	53.2222	81	164.333
0.32	1.06378	1.13021	1.19947	1.27174	1.34722	1.42614	1.50872	1.59524	1.68598	1.78125	1.88141	1.98684	2.09797	2.21528	2.33929	2.47059	2.60985	2.75781	2.91532	3.08333	3.26293	3.45536	3.66204	3.88462	4.125	4.38542	4.66848	4.97727	5.31548	5.6875	6.09868	6.55556	7.06618	7.64062	8.29167	9.03571	9.89423	10.8958	12.0795	13.5	15.2361	17.4062	20.1964	23.9167	29.125	36.9375	49.9583	76	154.125
0.34	1.06002	1.12255	1.18773	1.25575	1.3268	1.40107	1.4788	1.56022	1.64562	1.73529	1.82956	1.92879	2.03339	2.14379	2.2605	2.38408	2.51515	2.65441	2.80266	2.96078	3.12982	3.31092	3.50545	3.71493	3.94118	4.18627	4.45269	4.74332	5.06162	5.41176	5.79876	6.22876	6.70934	7.25	7.86275	8.56303	9.37104	10.3137	11.4278	12.7647	14.3987	16.4412	19.0672	22.5686	27.4706	34.8235	47.0784	71.5882	145.118
0.36	1.05669	1.11574	1.1773	1.24155	1.30864	1.37879	1.4522	1.5291	1.60976	1.69444	1.78348	1.87719	1.97598	2.08025	2.19048	2.30719	2.43098	2.5625	2.70251	2.85185	3.01149	3.18254	3.36626	3.5641	3.77778	4.00926	4.26087	4.53535	4.83598	5.16667	5.53216	5.93827	6.39216	6.90278	7.48148	8.14286	8.90598	9.7963	10.8485	12.1111	13.6543	15.5833	18.0635	21.3704	26	32.9444	44.5185	67.6667	137.111
0.38	1.05371	1.10965	1.16797	1.22883	1.2924	1.35885	1.4284	1.50125	1.57766	1.65789	1.74224	1.83102	1.92461	2.02339	2.12782	2.23839	2.35566	2.48026	2.6129	2.75439	2.90563	3.06767	3.24172	3.42915	3.63158	3.85088	4.08924	4.34928	4.63409	4.94737	5.29363	5.67836	6.10836	6.59211	7.14035	7.76692	8.48988	9.33333	10.3301	11.5263	12.9883	14.8158	17.1654	20.2982	24.6842	31.2632	42.2281	64.1579	129.947
0.4	1.05102	1.10417	1.15957	1.21739	1.27778	1.34091	1.40698	1.47619	1.54878	1.625	1.70513	1.78947	1.87838	1.97222	2.07143	2.17647	2.28788	2.40625	2.53226	2.66667	2.81034	2.96429	3.12963	3.30769	3.5	3.70833	3.93478	4.18182	4.45238	4.75	5.07895	5.44444	5.85294	6.3125	6.83333	7.42857	8.11538	8.91667	9.86364	11	12.3889	14.125	16.3571	19.3333	23.5	29.75	40.1667	61	123.5
0.42	1.04859	1.09921	1.15198	1.20704	1.26455	1.32468	1.3876	1.45351	1.52265	1.59524	1.67155	1.75188	1.83655	1.92593	2.02041	2.12045	2.22655	2.33929	2.45929	2.5873	2.72414	2.87075	3.02822	3.1978	3.38095	3.57937	3.79503	4.0303	4.28798	4.57143	4.88471	5.2328	5.62185	6.05952	6.55556	7.12245	7.77656	8.53968	9.44156	10.5238	11.8466	13.5	15.6259	18.4603	22.4286	28.381	38.3016	58.1429	117.667
0.44	1.04638	1.0947	1.14507	1.19763	1.25253	1.30992	1.36998	1.4329	1.49889	1.56818	1.64103	1.7177	1.79853	1.88384	1.97403	2.06952	2.1708	2.27841	2.39296	2.51515	2.64577	2.78571	2.93603	3.0979	3.27273	3.46212	3.66798	3.89256	4.13853	4.40909	4.70813	5.0404	5.41176	5.82955	6.30303	6.84416	7.46853	8.19697	9.05785	10.0909	11.3535	12.9318	14.961	17.6667	21.4545	27.1364	36.6061	55.5455	112.364
0.46	1.04437	1.09058	1.13876	1.18904	1.24155	1.29644	1.35389	1.41408	1.4772	1.54348	1.61315	1.6865	1.76381	1.84541	1.93168	2.02302	2.11989	2.22283	2.3324	2.44928	2.57421	2.70807	2.85185	3.00669	3.17391	3.35507	3.55198	3.7668	4.00207	4.26087	4.54691	4.86473	5.21995	5.61957	6.07246	6.59006	7.18729	7.88406	8.70751	9.69565	10.9034	12.413	14.354	16.942	20.5652	26	35.058	53.1739	107.522
0.48	1.04252	1.08681	1.13298	1.18116	1.23148	1.28409	1.33915	1.39683	1.45732	1.52083	1.58761	1.65789	1.73198	1.81019	1.89286	1.98039	2.07323	2.17188	2.27688	2.38889	2.50862	2.6369	2.77469	2.92308	3.08333	3.25694	3.44565	3.65152	3.87698	4.125	4.39912	4.7037	5.04412	5.42708	5.86111	6.35714	6.92949	7.59722	8.38636	9.33333	10.4907	11.9375	13.7976	16.2778	19.75	24.9583	33.6389	51	103.083
0.5	1.04082	1.08333	1.12766	1.17391	1.22222	1.27273	1.32558	1.38095	1.43902	1.5	1.5641	1.63158	1.7027	1.77778	1.85714	1.94118	2.0303	2.125	2.22581	2.33333	2.44828	2.57143	2.7037	2.84615	3	3.16667	3.34783	3.54545	3.7619	4	4.26316	4.55556	4.88235	5.25	5.66667	6.14286	6.69231	7.33333	8.09091	9	10.1111	11.5	13.2857	15.6667	19	24	32.3333	49	99
0.52	1.03925	1.08013	1.12275	1.16722	1.21368	1.26224	1.31306	1.3663	1.42214	1.48077	1.54241	1.60729	1.67568	1.74786	1.82418	1.90498	1.99068	2.08173	2.17866	2.28205	2.39257	2.51099	2.63818	2.77515	2.92308	3.08333	3.25753	3.44755	3.65568	3.88462	4.13765	4.4188	4.73303	5.08654	5.48718	5.94505	6.47337	7.08974	7.81818	8.69231	9.76068	11.0962	12.8132	15.1026	18.3077	23.1154	31.1282	47.1538	95.2308
0.54	1.03779	1.07716	1.1182	1.16103	1.20576	1.25253	1.30146	1.35273	1.4065	1.46296	1.52232	1.5848	1.65065	1.72016	1.79365	1.87146	1.95398	2.04167	2.13501	2.23457	2.341	2.45503	2.5775	2.7094	2.85185	3.00617	3.17391	3.3569	3.55732	3.77778	4.02144	4.29218	4.59477	4.93519	5.32099	5.7619	6.27066	6.8642	7.56566	8.40741	9.43621	10.7222	12.3757	14.5802	17.6667	22.2963	30.0123	45.4444	91.7407
0.56	1.03644	1.0744	1.11398	1.15528	1.19841	1.24351	1.2907	1.34014	1.39199	1.44643	1.50366	1.56391	1.62741	1.69444	1.76531	1.84034	1.91991	2.00446	2.09447	2.19048	2.2931	2.40306	2.52116	2.64835	2.78571	2.93452	3.09627	3.27273	3.46599	3.67857	3.91353	4.1746	4.46639	4.79464	5.16667	5.59184	6.08242	6.65476	7.33117	8.14286	9.13492	10.375	11.9694	14.0952	17.0714	21.5357	28.9762	43.8571	88.5
0.58	1.03519	1.07184	1.11005	1.14993	1.19157	1.23511	1.28067	1.32841	1.37847	1.43103	1.4863	1.54446	1.60578	1.6705	1.73892	1.81136	1.88819	1.96983	2.05673	2.14943	2.24851	2.35468	2.46871	2.59151	2.72414	2.86782	3.02399	3.19436	3.38095	3.58621	3.81307	4.06513	4.34686	4.66379	5.02299	5.4335	5.90716	6.45977	7.11285	7.89655	8.85441	10.0517	11.5911	13.6437	16.5172	20.8276	28.0115	42.3793	85.4828
0.6	1.03401	1.06944	1.10638	1.14493	1.18519	1.22727	1.27132	1.31746	1.36585	1.41667	1.47009	1.52632	1.58559	1.64815	1.71429	1.78431	1.85859	1.9375	2.02151	2.11111	2.2069	2.30952	2.41975	2.53846	2.66667	2.80556	2.95652	3.12121	3.30159	3.5	3.7193	3.96296	4.23529	4.54167	4.88889	5.28571	5.74359	6.27778	6.90909	7.66667	8.59259	9.75	11.2381	13.2222	16	20.1667	27.1111	41	82.6667
0.62	1.03292	1.0672	1.10295	1.14025	1.17921	1.21994	1.26257	1.30722	1.35405	1.40323	1.45492	1.50934	1.5667	1.62724	1.69124	1.75901	1.83089	1.90726	1.98855	2.07527	2.16796	2.26728	2.37395	2.48883	2.6129	2.74731	2.89341	3.05279	3.22734	3.41935	3.63158	3.86738	4.13093	4.42742	4.76344	5.14747	5.59057	6.10753	6.71848	7.45161	8.34767	9.46774	10.9078	12.828	15.5161	19.5484	26.2688	39.7097	80.0323
0.64	1.03189	1.0651	1.09973	1.13587	1.17361	1.21307	1.25436	1.29762	1.34299	1.39062	1.44071	1.49342	1.54899	1.60764	1.66964	1.73529	1.80492	1.87891	1.95766	2.04167	2.13147	2.22768	2.33102	2.44231	2.5625	2.69271	2.83424	2.98864	3.15774	3.34375	3.54934	3.77778	4.03309	4.32031	4.64583	5.01786	5.44712	5.94792	6.53977	7.25	8.11806	9.20312	10.5982	12.4583	15.0625	18.9688	25.4792	38.5	77.5625
0.66	1.03092	1.06313	1.09671	1.13175	1.16835	1.20661	1.24665	1.2886	1.33259	1.37879	1.42735	1.47847	1.53235	1.58923	1.64935	1.71301	1.78053	1.85227	1.92864	2.0101	2.09718	2.19048	2.29068	2.3986	2.51515	2.64141	2.77866	2.92837	3.09235	3.27273	3.47209	3.6936	3.94118	4.2197	4.53535	4.8961	5.31235	5.79798	6.3719	7.06061	7.90236	8.95455	10.3074	12.1111	14.6364	18.4242	24.7374	37.3636	75.2424
0.68	1.03001	1.06127	1.09387	1.12788	1.1634	1.20053	1.2394	1.28011	1.32281	1.36765	1.41478	1.4644	1.51669	1.5719	1.63025	1.69204	1.75758	1.82721	1.90133	1.98039	2.06491	2.15546	2.25272	2.35747	2.47059	2.59314	2.72634	2.87166	3.03081	3.20588	3.39938	3.61438	3.85467	4.125	4.43137	4.78151	5.18552	5.65686	6.2139	6.88235	7.69935	8.72059	10.0336	11.7843	14.2353	17.9118	24.0392	36.2941	73.0588
0.7	1.02915	1.05952	1.09119	1.12422	1.15873	1.19481	1.23256	1.27211	1.31359	1.35714	1.40293	1.45113	1.50193	1.55556	1.61224	1.67227	1.73593	1.80357	1.87558	1.95238	2.03448	2.12245	2.21693	2.31868	2.42857	2.54762	2.67702	2.81818	2.97279	3.14286	3.33083	3.53968	3.77311	4.03571	4.33333	4.67347	5.06593	5.52381	6.06494	6.71429	7.50794	8.5	9.77551	11.4762	13.8571	17.4286	23.381	35.2857	71
0.72	1.02834	1.05787	1.08865	1.12077	1.15432	1.18939	1.2261	1.26455	1.30488	1.34722	1.39174	1.4386	1.48799	1.54012	1.59524	1.65359	1.71549	1.78125	1.85125	1.92593	2.00575	2.09127	2.18313	2.28205	2.38889	2.50463	2.63043	2.76768	2.91799	3.08333	3.26608	3.46914	3.69608	3.95139	4.24074	4.57143	4.95299	5.39815	5.92424	6.55556	7.32716	8.29167	9.53175	11.1852	13.5	16.9722	22.7593	34.3333	69.0556
0.74	1.02758	1.05631	1.08626	1.11751	1.15015	1.18428	1.21999	1.2574	1.29664	1.33784	1.38115	1.42674	1.4748	1.52553	1.57915	1.63593	1.69615	1.76014	1.82825	1.9009	1.97856	2.06178	2.15115	2.2474	2.35135	2.46396	2.58637	2.7199	2.86615	3.02703	3.20484	3.4024	3.62321	3.87162	4.15315	4.4749	4.84615	5.27928	5.79115	6.40541	7.15616	8.09459	9.30116	10.9099	13.1622	16.5405	22.1712	33.4324	67.2162
0.76	1.02685	1.05482	1.08399	1.11442	1.1462	1.17943	1.2142	1.25063	1.28883	1.32895	1.37112	1.41551	1.4623	1.5117	1.56391	1.6192	1.67783	1.74013	1.80645	1.87719	1.95281	2.03383	2.12086	2.21457	2.31579	2.42544	2.54462	2.67464	2.81704	2.97368	3.14681	3.33918	3.55418	3.79605	4.07018	4.38346	4.74494	5.16667	5.66507	6.26316	6.99415	7.90789	9.08271	10.6491	12.8421	16.1316	21.614	32.5789	65.4737
0.78	1.02616	1.05342	1.08183	1.11148	1.14245	1.17483	1.20871	1.2442	1.28143	1.32051	1.3616	1.40486	1.45045	1.49858	1.54945	1.60332	1.66045	1.72115	1.78577	1.8547	1.92838	2.00733	2.09212	2.18343	2.28205	2.38889	2.50502	2.6317	2.77045	2.92308	3.09177	3.2792	3.48869	3.72436	3.99145	4.2967	4.64892	5.05983	5.54545	6.12821	6.84046	7.73077	8.87546	10.4017	12.5385	15.7436	21.0855	31.7692	63.8205
0.8	1.02551	1.05208	1.07979	1.1087	1.13889	1.17045	1.20349	1.2381	1.27439	1.3125	1.35256	1.39474	1.43919	1.48611	1.53571	1.58824	1.64394	1.70312	1.76613	1.83333	1.90517	1.98214	2.06481	2.15385	2.25	2.35417	2.46739	2.59091	2.72619	2.875	3.03947	3.22222	3.42647	3.65625	3.91667	4.21429	4.55769	4.95833	5.43182	6	6.69444	7.5625	8.67857	10.1667	12.25	15.375	20.5833	31	62.25
0.82	1.02489	1.05081	1.07784	1.10604	1.1355	1.1663	1.19853	1.23229	1.2677	1.30488	1.34396	1.38511	1.42848	1.47425	1.52265	1.57389	1.62823	1.68598	1.74744	1.81301	1.8831	1.95819	2.03884	2.1257	2.21951	2.32114	2.4316	2.55211	2.68409	2.82927	2.98973	3.16802	3.36729	3.59146	3.84553	4.13589	4.47092	4.86179	5.32373	5.87805	6.55556	7.40244	8.49129	9.94309	11.9756	15.0244	20.1057	30.2683	60.7561
0.84	1.0243	1.0496	1.07599	1.10352	1.13228	1.16234	1.1938	1.22676	1.26132	1.29762	1.33578	1.37594	1.41828	1.46296	1.5102	1.56022	1.61328	1.66964	1.72965	1.79365	1.86207	1.93537	2.01411	2.0989	2.19048	2.28968	2.39752	2.51515	2.64399	2.78571	2.94236	3.1164	3.31092	3.52976	3.77778	4.06122	4.38828	4.76984	5.22078	5.7619	6.42328	7.25	8.31293	9.73016	11.7143	14.6905	19.6508	29.5714	59.3333
0.86	1.02373	1.04845	1.07422	1.10111	1.1292	1.15856	1.18929	1.22148	1.25525	1.2907	1.32797	1.3672	1.40855	1.4522	1.49834	1.5472	1.59901	1.65407	1.71268	1.77519	1.84202	1.91362	1.99053	2.07335	2.16279	2.25969	2.36502	2.47992	2.60576	2.74419	2.89718	3.06718	3.25718	3.47093	3.71318	3.99003	4.30948	4.68217	5.12262	5.65116	6.29716	7.10465	8.14286	9.52713	11.4651	14.3721	19.2171	28.907	57.9767
0.88	1.02319	1.04735	1.07253	1.09881	1.12626	1.15496	1.18499	1.21645	1.24945	1.28409	1.32051	1.35885	1.39926	1.44192	1.48701	1.53476	1.5854	1.6392	1.69648	1.75758	1.82288	1.89286	1.96801	2.04895	2.13636	2.23106	2.33399	2.44628	2.56926	2.70455	2.85407	3.0202	3.20588	3.41477	3.65152	3.92208	4.23427	4.59848	5.02893	5.54545	6.17677	6.96591	7.98052	9.33333	11.2273	14.0682	18.803	28.2727	56.6818
0.9	1.02268	1.0463	1.07092	1.09662	1.12346	1.15152	1.18088	1.21164	1.2439	1.27778	1.31339	1.35088	1.39039	1.4321	1.47619	1.52288	1.57239	1.625	1.681	1.74074	1.8046	1.87302	1.9465	2.02564	2.11111	2.2037	2.30435	2.41414	2.53439	2.66667	2.81287	2.97531	3.15686	3.36111	3.59259	3.85714	4.16239	4.51852	4.93939	5.44444	6.06173	6.83333	7.8254	9.14815	11	13.7778	18.4074	27.6667	55.4444
0.92	1.02218	1.04529	1.06938	1.09452	1.12077	1.14822	1.17695	1.20704	1.2386	1.27174	1.30658	1.34325	1.3819	1.42271	1.46584	1.51151	1.55995	1.61141	1.6662	1.72464	1.78711	1.85404	1.92593	2.00334	2.08696	2.17754	2.27599	2.3834	2.50104	2.63043	2.77346	2.93237	3.10997	3.30978	3.53623	3.79503	4.09365	4.44203	4.85375	5.34783	5.95169	6.70652	7.67702	8.97101	10.7826	13.5	18.029	27.087	54.2609
0.94	1.02171	1.04433	1.0679	1.09251	1.1182	1.14507	1.17318	1.20263	1.23352	1.26596	1.30005	1.33595	1.37378	1.41371	1.45593	1.50063	1.54803	1.5984	1.65202	1.70922	1.77036	1.83587	1.90623	1.982	2.06383	2.15248	2.24884	2.35397	2.4691	2.59574	2.73572	2.89125	3.06508	3.26064	3.48227	3.73556	4.02782	4.36879	4.77176	5.25532	5.84634	6.58511	7.53495	8.80142	10.5745	13.234	17.6667	26.5319	53.1277
0.96	1.02126	1.0434	1.06649	1.09058	1.11574	1.14205	1.16957	1.19841	1.22866	1.26042	1.2938	1.32895	1.36599	1.40509	1.44643	1.4902	1.53662	1.58594	1.63844	1.69444	1.75431	1.81845	1.88735	1.96154	2.04167	2.12847	2.22283	2.32576	2.43849	2.5625	2.69956	2.85185	3.02206	3.21354	3.43056	3.67857	3.96474	4.29861	4.69318	5.16667	5.74537	6.46875	7.39881	8.63889	10.375	12.9792	17.3194	26	52.0417
0.98	1.02082	1.04252	1.06513	1.08873	1.11338	1.13915	1.16611	1.19436	1.22399	1.2551	1.28781	1.32223	1.35852	1.39683	1.43732	1.48019	1.52566	1.57398	1.62541	1.68027	1.73892	1.80175	1.86924	1.94192	2.02041	2.10544	2.19787	2.2987	2.40914	2.53061	2.66488	2.81406	2.98079	3.16837	3.38095	3.62391	3.90424	4.23129	4.61781	5.08163	5.64853	6.35714	7.26822	8.48299	10.1837	12.7347	16.9864	25.4898	51

## Sheet: C. Penetrance dominant
	proportions
disease allele frequency	0.02	0.04	0.06	0.08	0.1	0.12	0.14	0.16	0.18	0.2	0.22	0.24	0.26	0.28	0.3	0.32	0.34	0.36	0.38	0.4	0.42	0.44	0.46	0.48	0.5	0.52	0.54	0.56	0.58	0.6	0.62	0.64	0.66	0.68	0.7	0.72	0.74	0.76	0.78	0.8	0.82	0.84	0.86	0.88	0.9	0.92	0.94	0.96	0.98
0.02	0.0147788	0.0195117	0.0241994	0.0288424	0.0334415	0.0379972	0.0425102	0.046981	0.0514103	0.0557985	0.0601464	0.0644544	0.0687231	0.072953	0.0771447	0.0812986	0.0854154	0.0894953	0.0935391	0.0975471	0.10152	0.105458	0.109361	0.113231	0.117067	0.12087	0.12464	0.128379	0.132085	0.13576	0.139404	0.143018	0.146601	0.150154	0.153678	0.157173	0.160639	0.164077	0.167486	0.170868	0.174223	0.17755	0.180851	0.184126	0.187374	0.190597	0.193794	0.196966	0.200113
0.04	0.0123221	0.0146332	0.0169336	0.0192233	0.0215023	0.0237708	0.0260288	0.0282763	0.0305135	0.0327405	0.0349572	0.0371638	0.0393603	0.0415468	0.0437234	0.0458901	0.048047	0.0501942	0.0523318	0.0544597	0.0565781	0.058687	0.0607865	0.0628767	0.0649576	0.0670293	0.0690918	0.0711452	0.0731896	0.075225	0.0772514	0.079269	0.0812778	0.0832779	0.0852693	0.087252	0.0892262	0.0911918	0.093149	0.0950977	0.0970382	0.0989703	0.100894	0.10281	0.104717	0.106617	0.108508	0.110391	0.112267
0.06	0.0115008	0.012997	0.0144886	0.0159758	0.0174585	0.0189368	0.0204106	0.02188	0.0233449	0.0248055	0.0262618	0.0277137	0.0291612	0.0306045	0.0320435	0.0334782	0.0349086	0.0363349	0.0377569	0.0391747	0.0405884	0.0419979	0.0434033	0.0448046	0.0462017	0.0475948	0.0489838	0.0503688	0.0517497	0.0531267	0.0544996	0.0558686	0.0572336	0.0585946	0.0599518	0.061305	0.0626543	0.0639998	0.0653414	0.0666792	0.0680131	0.0693433	0.0706696	0.0719922	0.073311	0.0746261	0.0759374	0.0772451	0.078549
0.08	0.0110899	0.0121773	0.0132624	0.0143451	0.0154254	0.0165034	0.017579	0.0186522	0.0197231	0.0207917	0.0218579	0.0229219	0.0239835	0.0250428	0.0260998	0.0271545	0.0282069	0.0292571	0.030305	0.0313506	0.032394	0.0334352	0.0344741	0.0355107	0.0365452	0.0375774	0.0386074	0.0396353	0.0406609	0.0416843	0.0427056	0.0437246	0.0447416	0.0457563	0.0467689	0.0477794	0.0487877	0.0497938	0.0507979	0.0517998	0.0527996	0.0537974	0.054793	0.0557865	0.0567779	0.0577673	0.0587546	0.0597398	0.0607229
0.1	0.0108434	0.0116853	0.0125259	0.0133649	0.0142026	0.0150389	0.0158737	0.0167071	0.0175391	0.0183697	0.0191989	0.0200267	0.0208531	0.0216781	0.0225017	0.0233239	0.0241448	0.0249642	0.0257823	0.026599	0.0274144	0.0282284	0.029041	0.0298523	0.0306622	0.0314708	0.032278	0.0330839	0.0338884	0.0346916	0.0354934	0.036294	0.0370932	0.037891	0.0386876	0.0394828	0.0402767	0.0410694	0.0418607	0.0426507	0.0434393	0.0442267	0.0450128	0.0457977	0.0465812	0.0473634	0.0481444	0.048924	0.0497024
0.12	0.0106792	0.0113575	0.0120348	0.0127112	0.0133867	0.0140612	0.0147349	0.0154076	0.0160794	0.0167503	0.0174202	0.0180893	0.0187574	0.0194247	0.020091	0.0207564	0.0214209	0.0220845	0.0227473	0.0234091	0.02407	0.02473	0.0253892	0.0260474	0.0267048	0.0273613	0.0280168	0.0286716	0.0293254	0.0299783	0.0306304	0.0312816	0.0319319	0.0325813	0.0332299	0.0338776	0.0345244	0.0351704	0.0358155	0.0364598	0.0371032	0.0377457	0.0383874	0.0390282	0.0396681	0.0403072	0.0409455	0.0415829	0.0422195
0.14	0.010562	0.0111235	0.0116842	0.0122444	0.0128039	0.0133628	0.013921	0.0144786	0.0150356	0.0155919	0.0161476	0.0167027	0.0172572	0.017811	0.0183643	0.0189169	0.0194688	0.0200202	0.0205709	0.021121	0.0216705	0.0222194	0.0227677	0.0233153	0.0238624	0.0244088	0.0249546	0.0254998	0.0260444	0.0265884	0.0271317	0.0276745	0.0282167	0.0287582	0.0292992	0.0298396	0.0303793	0.0309185	0.031457	0.031995	0.0325323	0.0330691	0.0336053	0.0341408	0.0346758	0.0352102	0.035744	0.0362772	0.0368098
0.16	0.0104743	0.0109482	0.0114216	0.0118946	0.0123671	0.0128392	0.0133108	0.0137819	0.0142526	0.0147229	0.0151927	0.0156621	0.016131	0.0165995	0.0170675	0.0175351	0.0180022	0.0184689	0.0189352	0.019401	0.0198663	0.0203312	0.0207957	0.0212598	0.0217234	0.0221865	0.0226493	0.0231115	0.0235734	0.0240348	0.0244958	0.0249563	0.0254164	0.0258761	0.0263353	0.0267941	0.0272525	0.0277105	0.028168	0.0286251	0.0290817	0.0295379	0.0299937	0.0304491	0.030904	0.0313585	0.0318126	0.0322663	0.0327195
0.18	0.0104062	0.0108121	0.0112177	0.0116229	0.0120278	0.0124324	0.0128366	0.0132405	0.0136441	0.0140473	0.0144503	0.0148528	0.0152551	0.015657	0.0160586	0.0164599	0.0168608	0.0172615	0.0176618	0.0180617	0.0184614	0.0188607	0.0192597	0.0196583	0.0200567	0.0204547	0.0208524	0.0212498	0.0216468	0.0220436	0.02244	0.022836	0.0232318	0.0236273	0.0240224	0.0244172	0.0248117	0.0252058	0.0255997	0.0259932	0.0263864	0.0267793	0.0271719	0.0275642	0.0279561	0.0283477	0.0287391	0.02913	0.0295207
0.2	0.0103519	0.0107035	0.0110549	0.011406	0.0117569	0.0121075	0.0124579	0.012808	0.0131579	0.0135075	0.0138569	0.0142061	0.0145549	0.0149036	0.015252	0.0156001	0.015948	0.0162957	0.0166431	0.0169903	0.0173372	0.0176839	0.0180303	0.0183765	0.0187225	0.0190682	0.0194136	0.0197588	0.0201038	0.0204485	0.020793	0.0211373	0.0214813	0.021825	0.0221686	0.0225118	0.0228549	0.0231977	0.0235402	0.0238826	0.0242246	0.0245665	0.0249081	0.0252494	0.0255906	0.0259314	0.0262721	0.0266125	0.0269526
0.22	0.0103075	0.0106149	0.010922	0.0112289	0.0115357	0.0118423	0.0121487	0.0124548	0.0127608	0.0130667	0.0133723	0.0136777	0.0139829	0.014288	0.0145929	0.0148975	0.015202	0.0155063	0.0158104	0.0161144	0.0164181	0.0167216	0.017025	0.0173282	0.0176312	0.017934	0.0182366	0.018539	0.0188413	0.0191433	0.0194452	0.0197469	0.0200484	0.0203497	0.0206508	0.0209517	0.0212525	0.0215531	0.0218535	0.0221537	0.0224537	0.0227535	0.0230532	0.0233526	0.0236519	0.023951	0.0242499	0.0245487	0.0248472
0.24	0.0102707	0.0105412	0.0108116	0.0110818	0.0113519	0.0116218	0.0118916	0.0121613	0.0124308	0.0127001	0.0129693	0.0132384	0.0135073	0.013776	0.0140447	0.0143131	0.0145814	0.0148496	0.0151177	0.0153855	0.0156533	0.0159209	0.0161883	0.0164556	0.0167228	0.0169898	0.0172567	0.0175234	0.01779	0.0180564	0.0183227	0.0185888	0.0188548	0.0191207	0.0193864	0.019652	0.0199174	0.0201827	0.0204478	0.0207128	0.0209777	0.0212424	0.0215069	0.0217714	0.0220356	0.0222998	0.0225638	0.0228276	0.0230913
0.26	0.0102396	0.0104791	0.0107185	0.0109577	0.0111969	0.0114359	0.0116748	0.0119136	0.0121523	0.0123909	0.0126293	0.0128677	0.0131059	0.013344	0.013582	0.0138199	0.0140576	0.0142953	0.0145328	0.0147702	0.0150075	0.0152447	0.0154818	0.0157188	0.0159556	0.0161923	0.016429	0.0166655	0.0169019	0.0171381	0.0173743	0.0176103	0.0178463	0.0180821	0.0183178	0.0185534	0.0187889	0.0190243	0.0192595	0.0194947	0.0197297	0.0199646	0.0201995	0.0204342	0.0206687	0.0209032	0.0211376	0.0213718	0.021606
0.28	0.0102131	0.0104261	0.010639	0.0108518	0.0110645	0.0112771	0.0114897	0.0117021	0.0119145	0.0121267	0.0123389	0.012551	0.012763	0.0129748	0.0131867	0.0133984	0.01361	0.0138215	0.014033	0.0142443	0.0144556	0.0146667	0.0148778	0.0150888	0.0152997	0.0155105	0.0157212	0.0159319	0.0161424	0.0163529	0.0165632	0.0167735	0.0169837	0.0171937	0.0174037	0.0176137	0.0178235	0.0180332	0.0182428	0.0184524	0.0186619	0.0188712	0.0190805	0.0192897	0.0194988	0.0197078	0.0199167	0.0201256	0.0203343
0.3	0.0101902	0.0103803	0.0105704	0.0107604	0.0109503	0.0111401	0.0113299	0.0115195	0.0117092	0.0118987	0.0120882	0.0122776	0.0124669	0.0126561	0.0128453	0.0130344	0.0132235	0.0134124	0.0136013	0.0137901	0.0139789	0.0141676	0.0143562	0.0145447	0.0147331	0.0149215	0.0151098	0.0152981	0.0154863	0.0156743	0.0158624	0.0160503	0.0162382	0.016426	0.0166138	0.0168014	0.016989	0.0171765	0.017364	0.0175514	0.0177387	0.0179259	0.0181131	0.0183002	0.0184872	0.0186742	0.018861	0.0190478	0.0192346
0.32	0.0101703	0.0103405	0.0105106	0.0106807	0.0108508	0.0110208	0.0111907	0.0113606	0.0115304	0.0117001	0.0118698	0.0120394	0.012209	0.0123785	0.012548	0.0127174	0.0128867	0.013056	0.0132252	0.0133944	0.0135635	0.0137326	0.0139015	0.0140705	0.0142394	0.0144082	0.0145769	0.0147456	0.0149143	0.0150829	0.0152514	0.0154199	0.0155883	0.0157567	0.015925	0.0160932	0.0162614	0.0164295	0.0165976	0.0167656	0.0169335	0.0171014	0.0172693	0.0174371	0.0176048	0.0177725	0.0179401	0.0181076	0.0182751
0.34	0.0101528	0.0103055	0.0104582	0.0106109	0.0107635	0.010916	0.0110686	0.011221	0.0113734	0.0115258	0.0116781	0.0118304	0.0119826	0.0121348	0.0122869	0.012439	0.0125911	0.012743	0.012895	0.0130469	0.0131987	0.0133506	0.0135023	0.013654	0.0138057	0.0139573	0.0141089	0.0142604	0.0144119	0.0145633	0.0147147	0.014866	0.0150173	0.0151686	0.0153198	0.0154709	0.015622	0.0157731	0.0159241	0.0160751	0.016226	0.0163769	0.0165277	0.0166785	0.0168292	0.0169799	0.0171306	0.0172812	0.0174317
0.36	0.0101373	0.0102747	0.0104119	0.0105492	0.0106864	0.0108235	0.0109606	0.0110977	0.0112348	0.0113718	0.0115087	0.0116457	0.0117825	0.0119194	0.0120562	0.012193	0.0123297	0.0124664	0.0126031	0.0127397	0.0128763	0.0130129	0.0131494	0.0132858	0.0134223	0.0135587	0.013695	0.0138314	0.0139676	0.0141039	0.0142401	0.0143763	0.0145124	0.0146485	0.0147846	0.0149206	0.0150566	0.0151925	0.0153284	0.0154643	0.0156001	0.0157359	0.0158717	0.0160074	0.0161431	0.0162788	0.0164144	0.0165499	0.0166855
0.38	0.0101236	0.0102472	0.0103708	0.0104943	0.0106178	0.0107413	0.0108647	0.0109881	0.0111115	0.0112348	0.0113581	0.0114814	0.0116047	0.0117279	0.0118511	0.0119743	0.0120974	0.0122205	0.0123436	0.0124666	0.0125896	0.0127126	0.0128355	0.0129584	0.0130813	0.0132042	0.013327	0.0134498	0.0135725	0.0136953	0.013818	0.0139406	0.0140633	0.0141859	0.0143085	0.014431	0.0145535	0.014676	0.0147985	0.0149209	0.0150433	0.0151657	0.015288	0.0154103	0.0155326	0.0156548	0.015777	0.0158992	0.0160214
0.4	0.0101114	0.0102227	0.010334	0.0104453	0.0105566	0.0106678	0.010779	0.0108902	0.0110014	0.0111125	0.0112236	0.0113347	0.0114458	0.0115568	0.0116678	0.0117788	0.0118898	0.0120007	0.0121116	0.0122225	0.0123334	0.0124442	0.012555	0.0126658	0.0127766	0.0128873	0.012998	0.0131087	0.0132194	0.01333	0.0134406	0.0135512	0.0136618	0.0137723	0.0138828	0.0139933	0.0141038	0.0142142	0.0143247	0.014435	0.0145454	0.0146558	0.0147661	0.0148764	0.0149866	0.0150969	0.0152071	0.0153173	0.0154275
0.42	0.0101004	0.0102007	0.010301	0.0104013	0.0105016	0.0106019	0.0107021	0.0108023	0.0109025	0.0110027	0.0111029	0.011203	0.0113031	0.0114032	0.0115033	0.0116034	0.0117034	0.0118034	0.0119034	0.0120034	0.0121033	0.0122033	0.0123032	0.0124031	0.012503	0.0126028	0.0127027	0.0128025	0.0129023	0.013002	0.0131018	0.0132015	0.0133012	0.0134009	0.0135006	0.0136003	0.0136999	0.0137995	0.0138991	0.0139987	0.0140982	0.0141978	0.0142973	0.0143968	0.0144962	0.0145957	0.0146951	0.0147945	0.0148939
0.44	0.0100905	0.0101809	0.0102713	0.0103617	0.0104521	0.0105425	0.0106328	0.0107232	0.0108135	0.0109038	0.0109941	0.0110843	0.0111746	0.0112648	0.0113551	0.0114453	0.0115355	0.0116256	0.0117158	0.0118059	0.0118961	0.0119862	0.0120763	0.0121663	0.0122564	0.0123464	0.0124365	0.0125265	0.0126165	0.0127064	0.0127964	0.0128863	0.0129763	0.0130662	0.0131561	0.0132459	0.0133358	0.0134256	0.0135155	0.0136053	0.0136951	0.0137849	0.0138746	0.0139644	0.0140541	0.0141438	0.0142335	0.0143232	0.0144129
0.46	0.0100815	0.010163	0.0102444	0.0103259	0.0104073	0.0104888	0.0105702	0.0106516	0.010733	0.0108144	0.0108957	0.0109771	0.0110584	0.0111397	0.011221	0.0113023	0.0113836	0.0114649	0.0115461	0.0116274	0.0117086	0.0117898	0.011871	0.0119522	0.0120334	0.0121146	0.0121957	0.0122768	0.012358	0.0124391	0.0125202	0.0126012	0.0126823	0.0127634	0.0128444	0.0129254	0.0130065	0.0130875	0.0131684	0.0132494	0.0133304	0.0134113	0.0134923	0.0135732	0.0136541	0.013735	0.0138159	0.0138968	0.0139776
0.48	0.0100734	0.0101467	0.0102201	0.0102934	0.0103668	0.0104401	0.0105134	0.0105867	0.01066	0.0107333	0.0108065	0.0108798	0.010953	0.0110263	0.0110995	0.0111727	0.0112459	0.0113191	0.0113923	0.0114655	0.0115386	0.0116118	0.0116849	0.011758	0.0118311	0.0119043	0.0119773	0.0120504	0.0121235	0.0121966	0.0122696	0.0123427	0.0124157	0.0124887	0.0125617	0.0126347	0.0127077	0.0127807	0.0128536	0.0129266	0.0129995	0.0130725	0.0131454	0.0132183	0.0132912	0.0133641	0.013437	0.0135098	0.0135827
0.5	0.010066	0.010132	0.010198	0.0102639	0.0103299	0.0103958	0.0104618	0.0105277	0.0105936	0.0106596	0.0107255	0.0107914	0.0108573	0.0109231	0.010989	0.0110549	0.0111207	0.0111866	0.0112524	0.0113182	0.0113841	0.0114499	0.0115157	0.0115815	0.0116473	0.011713	0.0117788	0.0118446	0.0119103	0.011976	0.0120418	0.0121075	0.0121732	0.0122389	0.0123046	0.0123703	0.012436	0.0125017	0.0125673	0.012633	0.0126986	0.0127643	0.0128299	0.0128955	0.0129611	0.0130267	0.0130923	0.0131579	0.0132235
0.52	0.0100593	0.0101185	0.0101778	0.010237	0.0102963	0.0103555	0.0104148	0.010474	0.0105332	0.0105924	0.0106516	0.0107108	0.01077	0.0108292	0.0108883	0.0109475	0.0110067	0.0110658	0.011125	0.0111841	0.0112432	0.0113024	0.0113615	0.0114206	0.0114797	0.0115388	0.0115979	0.011657	0.011716	0.0117751	0.0118342	0.0118932	0.0119523	0.0120113	0.0120703	0.0121294	0.0121884	0.0122474	0.0123064	0.0123654	0.0124244	0.0124834	0.0125423	0.0126013	0.0126603	0.0127192	0.0127782	0.0128371	0.0128961
0.54	0.0100531	0.0101063	0.0101594	0.0102125	0.0102656	0.0103187	0.0103719	0.0104249	0.010478	0.0105311	0.0105842	0.0106373	0.0106904	0.0107434	0.0107965	0.0108495	0.0109026	0.0109556	0.0110087	0.0110617	0.0111147	0.0111677	0.0112207	0.0112738	0.0113268	0.0113798	0.0114327	0.0114857	0.0115387	0.0115917	0.0116447	0.0116976	0.0117506	0.0118035	0.0118565	0.0119094	0.0119623	0.0120153	0.0120682	0.0121211	0.012174	0.0122269	0.0122798	0.0123327	0.0123856	0.0124385	0.0124914	0.0125442	0.0125971
0.56	0.0100475	0.0100951	0.0101426	0.0101901	0.0102376	0.0102851	0.0103326	0.0103801	0.0104276	0.0104751	0.0105226	0.0105701	0.0106176	0.0106651	0.0107125	0.01076	0.0108074	0.0108549	0.0109024	0.0109498	0.0109972	0.0110447	0.0110921	0.0111395	0.011187	0.0112344	0.0112818	0.0113292	0.0113766	0.011424	0.0114714	0.0115188	0.0115662	0.0116136	0.011661	0.0117083	0.0117557	0.0118031	0.0118504	0.0118978	0.0119451	0.0119925	0.0120398	0.0120872	0.0121345	0.0121818	0.0122291	0.0122765	0.0123238
0.58	0.0100424	0.0100848	0.0101272	0.0101696	0.010212	0.0102544	0.0102968	0.0103391	0.0103815	0.0104239	0.0104663	0.0105086	0.010551	0.0105934	0.0106357	0.0106781	0.0107204	0.0107628	0.0108051	0.0108474	0.0108898	0.0109321	0.0109744	0.0110167	0.0110591	0.0111014	0.0111437	0.011186	0.0112283	0.0112706	0.0113129	0.0113552	0.0113975	0.0114398	0.0114821	0.0115243	0.0115666	0.0116089	0.0116512	0.0116934	0.0117357	0.0117779	0.0118202	0.0118624	0.0119047	0.0119469	0.0119892	0.0120314	0.0120736
0.6	0.0100377	0.0100754	0.0101131	0.0101508	0.0101885	0.0102262	0.0102639	0.0103016	0.0103393	0.010377	0.0104147	0.0104524	0.01049	0.0105277	0.0105654	0.0106031	0.0106407	0.0106784	0.0107161	0.0107537	0.0107914	0.010829	0.0108667	0.0109043	0.010942	0.0109796	0.0110172	0.0110549	0.0110925	0.0111301	0.0111678	0.0112054	0.011243	0.0112806	0.0113182	0.0113559	0.0113935	0.0114311	0.0114687	0.0115063	0.0115439	0.0115815	0.0116191	0.0116567	0.0116942	0.0117318	0.0117694	0.011807	0.0118446
0.62	0.0100334	0.0100668	0.0101002	0.0101336	0.0101671	0.0102005	0.0102339	0.0102673	0.0103007	0.0103341	0.0103674	0.0104008	0.0104342	0.0104676	0.010501	0.0105344	0.0105678	0.0106011	0.0106345	0.0106679	0.0107013	0.0107346	0.010768	0.0108013	0.0108347	0.0108681	0.0109014	0.0109348	0.0109681	0.0110015	0.0110348	0.0110682	0.0111015	0.0111349	0.0111682	0.0112015	0.0112349	0.0112682	0.0113015	0.0113349	0.0113682	0.0114015	0.0114348	0.0114681	0.0115015	0.0115348	0.0115681	0.0116014	0.0116347
0.64	0.0100295	0.010059	0.0100884	0.0101179	0.0101474	0.0101769	0.0102063	0.0102358	0.0102653	0.0102947	0.0103242	0.0103537	0.0103831	0.0104126	0.010442	0.0104715	0.0105009	0.0105304	0.0105598	0.0105893	0.0106187	0.0106482	0.0106776	0.0107071	0.0107365	0.0107659	0.0107954	0.0108248	0.0108542	0.0108837	0.0109131	0.0109425	0.0109719	0.0110014	0.0110308	0.0110602	0.0110896	0.011119	0.0111484	0.0111779	0.0112073	0.0112367	0.0112661	0.0112955	0.0113249	0.0113543	0.0113837	0.0114131	0.0114425
0.66	0.0100259	0.0100518	0.0100776	0.0101035	0.0101294	0.0101553	0.0101811	0.010207	0.0102329	0.0102587	0.0102846	0.0103105	0.0103363	0.0103622	0.0103881	0.0104139	0.0104398	0.0104656	0.0104915	0.0105173	0.0105432	0.010569	0.0105949	0.0106207	0.0106466	0.0106724	0.0106983	0.0107241	0.01075	0.0107758	0.0108016	0.0108275	0.0108533	0.0108792	0.010905	0.0109308	0.0109567	0.0109825	0.0110083	0.0110341	0.01106	0.0110858	0.0111116	0.0111374	0.0111633	0.0111891	0.0112149	0.0112407	0.0112665
0.68	0.0100226	0.0100452	0.0100678	0.0100903	0.0101129	0.0101355	0.0101581	0.0101807	0.0102033	0.0102258	0.0102484	0.010271	0.0102936	0.0103161	0.0103387	0.0103613	0.0103839	0.0104064	0.010429	0.0104516	0.0104741	0.0104967	0.0105193	0.0105418	0.0105644	0.0105869	0.0106095	0.0106321	0.0106546	0.0106772	0.0106997	0.0107223	0.0107449	0.0107674	0.01079	0.0108125	0.0108351	0.0108576	0.0108802	0.0109027	0.0109253	0.0109478	0.0109703	0.0109929	0.0110154	0.011038	0.0110605	0.011083	0.0111056
0.7	0.0100196	0.0100392	0.0100587	0.0100783	0.0100979	0.0101175	0.0101371	0.0101566	0.0101762	0.0101958	0.0102154	0.0102349	0.0102545	0.0102741	0.0102936	0.0103132	0.0103328	0.0103524	0.0103719	0.0103915	0.0104111	0.0104306	0.0104502	0.0104698	0.0104893	0.0105089	0.0105284	0.010548	0.0105676	0.0105871	0.0106067	0.0106262	0.0106458	0.0106654	0.0106849	0.0107045	0.010724	0.0107436	0.0107631	0.0107827	0.0108022	0.0108218	0.0108413	0.0108609	0.0108804	0.0109	0.0109195	0.0109391	0.0109586
0.72	0.0100168	0.0100337	0.0100505	0.0100674	0.0100842	0.0101011	0.0101179	0.0101347	0.0101516	0.0101684	0.0101852	0.0102021	0.0102189	0.0102358	0.0102526	0.0102694	0.0102863	0.0103031	0.0103199	0.0103368	0.0103536	0.0103704	0.0103873	0.0104041	0.0104209	0.0104377	0.0104546	0.0104714	0.0104882	0.0105051	0.0105219	0.0105387	0.0105555	0.0105724	0.0105892	0.010606	0.0106228	0.0106396	0.0106565	0.0106733	0.0106901	0.0107069	0.0107238	0.0107406	0.0107574	0.0107742	0.010791	0.0108078	0.0108247
0.74	0.0100144	0.0100287	0.0100431	0.0100574	0.0100718	0.0100861	0.0101005	0.0101148	0.0101292	0.0101435	0.0101579	0.0101722	0.0101866	0.0102009	0.0102153	0.0102296	0.010244	0.0102583	0.0102727	0.010287	0.0103014	0.0103157	0.0103301	0.0103444	0.0103588	0.0103731	0.0103874	0.0104018	0.0104161	0.0104305	0.0104448	0.0104592	0.0104735	0.0104878	0.0105022	0.0105165	0.0105309	0.0105452	0.0105595	0.0105739	0.0105882	0.0106026	0.0106169	0.0106312	0.0106456	0.0106599	0.0106742	0.0106886	0.0107029
0.76	0.0100121	0.0100242	0.0100363	0.0100484	0.0100605	0.0100726	0.0100847	0.0100968	0.0101089	0.010121	0.0101331	0.0101452	0.0101573	0.0101694	0.0101815	0.0101936	0.0102057	0.0102178	0.0102299	0.010242	0.0102541	0.0102662	0.0102783	0.0102904	0.0103025	0.0103145	0.0103266	0.0103387	0.0103508	0.0103629	0.010375	0.0103871	0.0103992	0.0104113	0.0104234	0.0104355	0.0104476	0.0104597	0.0104717	0.0104838	0.0104959	0.010508	0.0105201	0.0105322	0.0105443	0.0105564	0.0105685	0.0105805	0.0105926
0.78	0.0100101	0.0100201	0.0100302	0.0100403	0.0100504	0.0100604	0.0100705	0.0100806	0.0100906	0.0101007	0.0101108	0.0101208	0.0101309	0.010141	0.010151	0.0101611	0.0101712	0.0101812	0.0101913	0.0102014	0.0102114	0.0102215	0.0102316	0.0102416	0.0102517	0.0102618	0.0102718	0.0102819	0.010292	0.010302	0.0103121	0.0103222	0.0103322	0.0103423	0.0103523	0.0103624	0.0103725	0.0103825	0.0103926	0.0104027	0.0104127	0.0104228	0.0104328	0.0104429	0.010453	0.010463	0.0104731	0.0104832	0.0104932
0.8	0.0100082	0.0100165	0.0100247	0.010033	0.0100412	0.0100495	0.0100577	0.010066	0.0100742	0.0100825	0.0100907	0.010099	0.0101072	0.0101155	0.0101237	0.010132	0.0101402	0.0101485	0.0101567	0.010165	0.0101732	0.0101815	0.0101897	0.010198	0.0102062	0.0102145	0.0102227	0.0102309	0.0102392	0.0102474	0.0102557	0.0102639	0.0102722	0.0102804	0.0102887	0.0102969	0.0103052	0.0103134	0.0103216	0.0103299	0.0103381	0.0103464	0.0103546	0.0103629	0.0103711	0.0103794	0.0103876	0.0103958	0.0104041
0.82	0.0100066	0.0100133	0.0100199	0.0100265	0.0100331	0.0100398	0.0100464	0.010053	0.0100597	0.0100663	0.0100729	0.0100796	0.0100862	0.0100928	0.0100994	0.0101061	0.0101127	0.0101193	0.010126	0.0101326	0.0101392	0.0101458	0.0101525	0.0101591	0.0101657	0.0101724	0.010179	0.0101856	0.0101922	0.0101989	0.0102055	0.0102121	0.0102187	0.0102254	0.010232	0.0102386	0.0102452	0.0102519	0.0102585	0.0102651	0.0102718	0.0102784	0.010285	0.0102916	0.0102983	0.0103049	0.0103115	0.0103181	0.0103248
0.84	0.0100052	0.0100104	0.0100156	0.0100208	0.010026	0.0100312	0.0100364	0.0100416	0.0100468	0.010052	0.0100572	0.0100624	0.0100676	0.0100728	0.010078	0.0100832	0.0100884	0.0100936	0.0100988	0.010104	0.0101092	0.0101144	0.0101196	0.0101248	0.01013	0.0101352	0.0101404	0.0101456	0.0101508	0.010156	0.0101612	0.0101664	0.0101716	0.0101768	0.010182	0.0101872	0.0101924	0.0101976	0.0102028	0.010208	0.0102132	0.0102184	0.0102236	0.0102288	0.010234	0.0102392	0.0102444	0.0102496	0.0102548
0.86	0.010004	0.0100079	0.0100119	0.0100158	0.0100198	0.0100237	0.0100277	0.0100317	0.0100356	0.0100396	0.0100435	0.0100475	0.0100515	0.0100554	0.0100594	0.0100633	0.0100673	0.0100712	0.0100752	0.0100792	0.0100831	0.0100871	0.010091	0.010095	0.0100989	0.0101029	0.0101069	0.0101108	0.0101148	0.0101187	0.0101227	0.0101267	0.0101306	0.0101346	0.0101385	0.0101425	0.0101464	0.0101504	0.0101544	0.0101583	0.0101623	0.0101662	0.0101702	0.0101741	0.0101781	0.0101821	0.010186	0.01019	0.0101939
0.88	0.0100029	0.0100058	0.0100087	0.0100116	0.0100145	0.0100174	0.0100202	0.0100231	0.010026	0.0100289	0.0100318	0.0100347	0.0100376	0.0100405	0.0100434	0.0100463	0.0100492	0.0100521	0.010055	0.0100579	0.0100607	0.0100636	0.0100665	0.0100694	0.0100723	0.0100752	0.0100781	0.010081	0.0100839	0.0100868	0.0100897	0.0100926	0.0100955	0.0100983	0.0101012	0.0101041	0.010107	0.0101099	0.0101128	0.0101157	0.0101186	0.0101215	0.0101244	0.0101273	0.0101302	0.0101331	0.0101359	0.0101388	0.0101417
0.9	0.010002	0.010004	0.010006	0.010008	0.01001	0.010012	0.010014	0.010016	0.010018	0.01002	0.010022	0.010024	0.010026	0.010028	0.01003	0.010032	0.010034	0.010036	0.010038	0.01004	0.010042	0.010044	0.010046	0.010048	0.01005	0.010052	0.010054	0.010056	0.010058	0.01006	0.010062	0.010064	0.010066	0.010068	0.01007	0.010072	0.010074	0.010076	0.010078	0.01008	0.010082	0.010084	0.010086	0.010088	0.01009	0.010092	0.010094	0.010096	0.010098
0.92	0.0100013	0.0100026	0.0100038	0.0100051	0.0100064	0.0100077	0.0100089	0.0100102	0.0100115	0.0100128	0.010014	0.0100153	0.0100166	0.0100179	0.0100191	0.0100204	0.0100217	0.010023	0.0100242	0.0100255	0.0100268	0.0100281	0.0100293	0.0100306	0.0100319	0.0100332	0.0100344	0.0100357	0.010037	0.0100383	0.0100395	0.0100408	0.0100421	0.0100434	0.0100446	0.0100459	0.0100472	0.0100485	0.0100497	0.010051	0.0100523	0.0100536	0.0100548	0.0100561	0.0100574	0.0100587	0.0100599	0.0100612	0.0100625
0.94	0.0100007	0.0100014	0.0100021	0.0100029	0.0100036	0.0100043	0.010005	0.0100057	0.0100064	0.0100072	0.0100079	0.0100086	0.0100093	0.01001	0.0100107	0.0100114	0.0100122	0.0100129	0.0100136	0.0100143	0.010015	0.0100157	0.0100165	0.0100172	0.0100179	0.0100186	0.0100193	0.01002	0.0100207	0.0100215	0.0100222	0.0100229	0.0100236	0.0100243	0.010025	0.0100258	0.0100265	0.0100272	0.0100279	0.0100286	0.0100293	0.01003	0.0100308	0.0100315	0.0100322	0.0100329	0.0100336	0.0100343	0.0100351
0.96	0.0100003	0.0100006	0.010001	0.0100013	0.0100016	0.0100019	0.0100022	0.0100025	0.0100029	0.0100032	0.0100035	0.0100038	0.0100041	0.0100044	0.0100048	0.0100051	0.0100054	0.0100057	0.010006	0.0100063	0.0100067	0.010007	0.0100073	0.0100076	0.0100079	0.0100082	0.0100086	0.0100089	0.0100092	0.0100095	0.0100098	0.0100102	0.0100105	0.0100108	0.0100111	0.0100114	0.0100117	0.0100121	0.0100124	0.0100127	0.010013	0.0100133	0.0100136	0.010014	0.0100143	0.0100146	0.0100149	0.0100152	0.0100155
0.98	0.0100001	0.0100002	0.0100002	0.0100003	0.0100004	0.0100005	0.0100006	0.0100006	0.0100007	0.0100008	0.0100009	0.010001	0.010001	0.0100011	0.0100012	0.0100013	0.0100013	0.0100014	0.0100015	0.0100016	0.0100017	0.0100017	0.0100018	0.0100019	0.010002	0.0100021	0.0100021	0.0100022	0.0100023	0.0100024	0.0100025	0.0100025	0.0100026	0.0100027	0.0100028	0.0100029	0.0100029	0.010003	0.0100031	0.0100032	0.0100032	0.0100033	0.0100034	0.0100035	0.0100036	0.0100036	0.0100037	0.0100038	0.0100039
[truncated: 1 more columns]

## Sheet: D. Penetrance recessive
	proportions
disease allele frequency	0.02	0.04	0.06	0.08	0.1	0.12	0.14	0.16	0.18	0.2	0.22	0.24	0.26	0.28	0.3	0.32	0.34	0.36	0.38	0.4	0.42	0.44	0.46	0.48	0.5	0.52	0.54	0.56	0.58	0.6	0.62	0.64	0.66	0.68	0.7	0.72	0.74	0.76	0.78	0.8	0.82	0.84	0.86	0.88	0.9	0.92	0.94	0.96	0.98
0.02	0.339912	0.504901	0.603905	0.669912	0.717062	0.752426	0.779932	0.801937	0.819941	0.834945	0.847641	0.858523	0.867954	0.876207	0.883488	0.889961	0.895752	0.900964	0.90568	0.909967	0.913882	0.91747	0.920771	0.923818	0.926639	0.929259	0.931699	0.933975	0.936105	0.938102	0.939977	0.941743	0.943407	0.944979	0.946466	0.947875	0.949211	0.950481	0.951689	0.952839	0.953936	0.954983	0.955983	0.95694	0.957856	0.958734	0.959576	0.960385	0.961162
0.04	0.119844	0.207746	0.279686	0.339648	0.390394	0.433898	0.471605	0.504604	0.533723	0.559609	0.582771	0.603619	0.622483	0.639633	0.655292	0.669648	0.682855	0.695047	0.706336	0.716819	0.72658	0.73569	0.744212	0.752203	0.759709	0.766773	0.773435	0.779726	0.785677	0.791315	0.796664	0.801746	0.80658	0.811184	0.815574	0.819764	0.823768	0.827598	0.831265	0.83478	0.838151	0.841387	0.844496	0.847486	0.850363	0.853133	0.855803	0.858377	0.860861
0.06	0.0619275	0.108679	0.150992	0.189469	0.224611	0.256831	0.286481	0.313855	0.339207	0.362752	0.384677	0.405143	0.424292	0.442247	0.459115	0.474993	0.489965	0.504107	0.517486	0.530162	0.542189	0.553616	0.564486	0.57484	0.584712	0.594137	0.603143	0.611758	0.620007	0.627913	0.635496	0.642777	0.649772	0.656499	0.662972	0.669206	0.675213	0.681006	0.686596	0.691994	0.697209	0.70225	0.707126	0.711844	0.716414	0.72084	0.725131	0.729291	0.733328
0.08	0.0398138	0.0678844	0.0943603	0.119374	0.143043	0.165472	0.186758	0.206985	0.22623	0.244563	0.262048	0.278741	0.294696	0.30996	0.324578	0.338589	0.352031	0.364937	0.377339	0.389266	0.400745	0.4118	0.422454	0.43273	0.442646	0.452222	0.461474	0.470418	0.479071	0.487445	0.495554	0.503411	0.511027	0.518412	0.525578	0.532534	0.539288	0.545851	0.552229	0.55843	0.564462	0.570331	0.576044	0.581608	0.587027	0.592307	0.597455	0.602473	0.607369
0.1	0.0292214	0.0477107	0.0655088	0.0826538	0.0991811	0.115123	0.130511	0.145373	0.159735	0.173623	0.187059	0.200065	0.212661	0.224867	0.2367	0.248177	0.259315	0.270127	0.280628	0.290831	0.300749	0.310393	0.319775	0.328905	0.337793	0.346448	0.354881	0.363098	0.371109	0.378921	0.386541	0.393976	0.401234	0.408319	0.415239	0.421999	0.428604	0.43506	0.441372	0.447545	0.453582	0.459489	0.46527	0.470928	0.476467	0.481892	0.487206	0.492412	0.497513
0.12	0.023369	0.0363817	0.0490523	0.0613939	0.0734193	0.0851405	0.0965688	0.107715	0.11859	0.129203	0.139563	0.149679	0.159561	0.169215	0.17865	0.187874	0.196892	0.205712	0.214341	0.222784	0.231048	0.239138	0.247059	0.254817	0.262417	0.269864	0.277161	0.284314	0.291327	0.298204	0.304949	0.311565	0.318057	0.324427	0.330679	0.336817	0.342843	0.34876	0.354572	0.360281	0.36589	0.371402	0.376818	0.382142	0.387376	0.392522	0.397582	0.402559	0.407454
0.14	0.0198059	0.0294195	0.0388464	0.0480919	0.0571612	0.0660593	0.0747911	0.083361	0.0917737	0.100033	0.108144	0.11611	0.123935	0.131622	0.139176	0.1466	0.153896	0.161069	0.168121	0.175056	0.181876	0.188584	0.195183	0.201676	0.208065	0.214352	0.22054	0.226632	0.232629	0.238533	0.244348	0.250074	0.255714	0.261271	0.266744	0.272137	0.277452	0.282689	0.287851	0.29294	0.297956	0.302901	0.307777	0.312586	0.317328	0.322005	0.326618	0.33117	0.33566
0.16	0.0174794	0.0248467	0.0321043	0.0392547	0.0463002	0.0532431	0.0600857	0.06683	0.0734783	0.0800325	0.0864947	0.0928666	0.0991503	0.105348	0.11146	0.11749	0.123438	0.129307	0.135097	0.140811	0.146451	0.152016	0.15751	0.162932	0.168286	0.173571	0.17879	0.183943	0.189031	0.194057	0.199021	0.203924	0.208767	0.213552	0.21828	0.22295	0.227566	0.232127	0.236634	0.241089	0.245492	0.249844	0.254146	0.258399	0.262604	0.266762	0.270873	0.274938	0.278958
0.18	0.015878	0.0216866	0.0274271	0.0331005	0.0387082	0.0442512	0.0497306	0.0551476	0.0605032	0.0657984	0.0710342	0.0762117	0.0813318	0.0863954	0.0914035	0.096357	0.101257	0.106104	0.110899	0.115643	0.120336	0.12498	0.129575	0.134122	0.138622	0.143075	0.147483	0.151845	0.156163	0.160437	0.164668	0.168857	0.173004	0.17711	0.181175	0.1852	0.189186	0.193133	0.197042	0.200913	0.204747	0.208544	0.212305	0.216031	0.219722	0.223378	0.226999	0.230588	0.234143
0.2	0.0147293	0.0194136	0.0240536	0.0286499	0.0332031	0.0377138	0.0421827	0.0466102	0.0509969	0.0553435	0.0596505	0.0639183	0.0681476	0.0723388	0.0764925	0.0806092	0.0846893	0.0887334	0.0927419	0.0967153	0.100654	0.104559	0.108429	0.112267	0.116071	0.119844	0.123584	0.127292	0.130969	0.134615	0.138231	0.141817	0.145373	0.1489	0.152397	0.155866	0.159307	0.16272	0.166105	0.169463	0.172794	0.176099	0.179377	0.182629	0.185855	0.189056	0.192232	0.195384	0.19851
0.22	0.0138777	0.0177251	0.0215426	0.0253305	0.0290892	0.0328191	0.0365204	0.0401935	0.0438386	0.0474562	0.0510466	0.0546099	0.0581466	0.0616569	0.0651412	0.0685997	0.0720327	0.0754405	0.0788233	0.0821815	0.0855153	0.0888249	0.0921107	0.0953729	0.0986117	0.101827	0.10502	0.10819	0.111338	0.114464	0.117568	0.12065	0.123711	0.12675	0.129768	0.132766	0.135743	0.1387	0.141636	0.144553	0.147449	0.150327	0.153185	0.156023	0.158843	0.161644	0.164426	0.16719	0.169936
0.24	0.0132289	0.0164369	0.019624	0.0227906	0.0259368	0.0290627	0.0321687	0.0352549	0.0383214	0.0413686	0.0443964	0.0474052	0.0503951	0.0533663	0.056319	0.0592533	0.0621694	0.0650675	0.0679478	0.0708103	0.0736553	0.076483	0.0792934	0.0820868	0.0848633	0.087623	0.0903662	0.0930928	0.0958032	0.0984975	0.101176	0.103838	0.106485	0.109116	0.111731	0.114332	0.116917	0.119487	0.122042	0.124582	0.127108	0.129619	0.132116	0.134599	0.137067	0.139521	0.141962	0.144388	0.146801
0.26	0.0127235	0.015432	0.0181257	0.0208048	0.0234692	0.0261192	0.0287548	0.0313762	0.0339835	0.0365768	0.0391562	0.0417218	0.0442738	0.0468122	0.0493372	0.0518488	0.0543472	0.0568325	0.0593047	0.061764	0.0642105	0.0666442	0.0690653	0.0714739	0.0738701	0.0762539	0.0786255	0.0809849	0.0833323	0.0856678	0.0879913	0.0903031	0.0926032	0.0948917	0.0971686	0.0994342	0.101688	0.103931	0.106163	0.108384	0.110593	0.112792	0.11498	0.117157	0.119324	0.12148	0.123625	0.12576	0.127884
0.28	0.0123221	0.0146332	0.0169336	0.0192233	0.0215023	0.0237708	0.0260288	0.0282763	0.0305135	0.0327405	0.0349572	0.0371638	0.0393603	0.0415468	0.0437234	0.0458901	0.048047	0.0501942	0.0523318	0.0544597	0.0565781	0.058687	0.0607865	0.0628767	0.0649576	0.0670293	0.0690918	0.0711452	0.0731896	0.075225	0.0772514	0.079269	0.0812778	0.0832779	0.0852693	0.087252	0.0892262	0.0911918	0.093149	0.0950977	0.0970382	0.0989703	0.100894	0.10281	0.104717	0.106617	0.108508	0.110391	0.112267
0.3	0.011998	0.0139879	0.0159698	0.0179437	0.0199098	0.021868	0.0238184	0.025761	0.0276959	0.0296232	0.0315428	0.0334548	0.0353593	0.0372563	0.0391459	0.0410281	0.0429029	0.0447704	0.0466306	0.0484836	0.0503293	0.052168	0.0539995	0.055824	0.0576415	0.0594519	0.0612555	0.0630521	0.0648418	0.0666248	0.0684009	0.0701703	0.071933	0.073689	0.0754384	0.0771812	0.0789174	0.0806472	0.0823704	0.0840872	0.0857975	0.0875015	0.0891992	0.0908905	0.0925756	0.0942545	0.0959271	0.0975936	0.0992539
0.32	0.0117326	0.0134591	0.0151795	0.016894	0.0186026	0.0203052	0.0220019	0.0236927	0.0253777	0.0270569	0.0287303	0.030398	0.03206	0.0337162	0.0353668	0.0370118	0.0386512	0.040285	0.0419133	0.043536	0.0451533	0.0467651	0.0483714	0.0499724	0.051568	0.0531582	0.0547431	0.0563228	0.0578971	0.0594662	0.0610301	0.0625888	0.0641423	0.0656907	0.0672339	0.0687721	0.0703052	0.0718333	0.0733564	0.0748744	0.0763875	0.0778957	0.0793989	0.0808973	0.0823908	0.0838794	0.0853632	0.0868422	0.0883165
0.34	0.0115125	0.0130204	0.0145236	0.0160224	0.0175165	0.0190061	0.0204913	0.0219719	0.023448	0.0249197	0.026387	0.0278499	0.0293084	0.0307625	0.0322122	0.0336577	0.0350988	0.0365356	0.0379682	0.0393965	0.0408205	0.0422404	0.043656	0.0450675	0.0464748	0.047878	0.049277	0.050672	0.0520628	0.0534496	0.0548323	0.056211	0.0575857	0.0589564	0.0603231	0.0616858	0.0630446	0.0643995	0.0657505	0.0670975	0.0684407	0.06978	0.0711155	0.0724471	0.0737749	0.075099	0.0764192	0.0777357	0.0790484
0.36	0.011328	0.0126524	0.0139733	0.0152907	0.0166045	0.0179149	0.0192217	0.0205251	0.021825	0.0231215	0.0244146	0.0257042	0.0269904	0.0282733	0.0295527	0.0308288	0.0321015	0.0333709	0.034637	0.0358998	0.0371592	0.0384154	0.0396683	0.040918	0.0421644	0.0434075	0.0446475	0.0458842	0.0471177	0.048348	0.0495752	0.0507992	0.0520201	0.0532378	0.0544524	0.0556639	0.0568723	0.0580776	0.0592798	0.060479	0.0616751	0.0628681	0.0640582	0.0652452	0.0664292	0.0676102	0.0687882	0.0699633	0.0711353
0.38	0.0111718	0.0123408	0.0135071	0.0146706	0.0158314	0.0169895	0.0181448	0.0192974	0.0204473	0.0215945	0.022739	0.0238809	0.0250201	0.0261566	0.0272905	0.0284218	0.0295504	0.0306764	0.0317998	0.0329206	0.0340388	0.0351544	0.0362675	0.0373779	0.0384859	0.0395912	0.0406941	0.0417944	0.0428922	0.0439874	0.0450802	0.0461705	0.0472583	0.0483436	0.0494264	0.0505068	0.0515847	0.0526602	0.0537333	0.0548039	0.0558721	0.0569378	0.0580012	0.0590622	0.0601208	0.061177	0.0622309	0.0632824	0.0643315
0.4	0.0110384	0.0120746	0.0131087	0.0141406	0.0151704	0.016198	0.0172234	0.0182467	0.0192679	0.020287	0.0213039	0.0223188	0.0233315	0.0243422	0.0253507	0.0263572	0.0273616	0.0283639	0.0293642	0.0303624	0.0313585	0.0323527	0.0333447	0.0343348	0.0353228	0.0363088	0.0372928	0.0382747	0.0392547	0.0402327	0.0412087	0.0421827	0.0431547	0.0441247	0.0450928	0.046059	0.0470232	0.0479854	0.0489457	0.049904	0.0508605	0.051815	0.0527675	0.0537182	0.054667	0.0556139	0.0565588	0.0575019	0.0584431
0.42	0.0109236	0.0118455	0.0127656	0.013684	0.0146008	0.0155158	0.0164291	0.0173408	0.0182507	0.019159	0.0200655	0.0209705	0.0218737	0.0227753	0.0236752	0.0245734	0.0254701	0.026365	0.0272583	0.02815	0.0290401	0.0299285	0.0308153	0.0317004	0.032584	0.033466	0.0343463	0.035225	0.0361022	0.0369777	0.0378517	0.0387241	0.0395949	0.0404641	0.0413317	0.0421978	0.0430623	0.0439253	0.0447867	0.0456465	0.0465048	0.0473616	0.0482168	0.0490705	0.0499226	0.0507733	0.0516224	0.05247	0.0533161
0.44	0.010824	0.0116467	0.012468	0.013288	0.0141065	0.0149238	0.0157396	0.0165541	0.0173673	0.0181791	0.0189896	0.0197988	0.0206066	0.0214131	0.0222182	0.0230221	0.0238246	0.0246258	0.0254257	0.0262242	0.0270215	0.0278175	0.0286121	0.0294055	0.0301975	0.0309883	0.0317778	0.032566	0.0333529	0.0341386	0.0349229	0.035706	0.0364878	0.0372684	0.0380477	0.0388257	0.0396025	0.040378	0.0411523	0.0419253	0.042697	0.0434676	0.0442369	0.0450049	0.0457717	0.0465373	0.0473017	0.0480648	0.0488267
0.46	0.0107372	0.0114733	0.0122082	0.0129421	0.0136749	0.0144067	0.0151373	0.0158668	0.0165953	0.0173227	0.018049	0.0187743	0.0194984	0.0202216	0.0209436	0.0216646	0.0223845	0.0231033	0.0238211	0.0245379	0.0252536	0.0259682	0.0266818	0.0273944	0.0281059	0.0288164	0.0295258	0.0302342	0.0309416	0.0316479	0.0323532	0.0330575	0.0337607	0.0344629	0.0351642	0.0358644	0.0365635	0.0372617	0.0379588	0.038655	0.0393501	0.0400443	0.0407374	0.0414295	0.0421206	0.0428108	0.0434999	0.0441881	0.0448752
0.48	0.0106609	0.011321	0.0119802	0.0126384	0.0132959	0.0139524	0.0146081	0.0152629	0.0159168	0.0165699	0.0172221	0.0178734	0.0185238	0.0191735	0.0198222	0.0204701	0.0211171	0.0217633	0.0224086	0.0230531	0.0236967	0.0243395	0.0249814	0.0256225	0.0262628	0.0269022	0.0275407	0.0281785	0.0288154	0.0294514	0.0300866	0.030721	0.0313546	0.0319873	0.0326192	0.0332503	0.0338806	0.03451	0.0351387	0.0357665	0.0363935	0.0370196	0.037645	0.0382695	0.0388933	0.0395162	0.0401383	0.0407596	0.0413802
0.5	0.0105936	0.0111866	0.0117788	0.0123703	0.0129611	0.0135512	0.0141406	0.0147293	0.0153173	0.0159046	0.0164912	0.017077	0.0176622	0.0182467	0.0188305	0.0194136	0.019996	0.0205778	0.0211588	0.0217391	0.0223188	0.0228977	0.023476	0.0240536	0.0246305	0.0252068	0.0257823	0.0263572	0.0269314	0.0275049	0.0280778	0.0286499	0.0292214	0.0297922	0.0303624	0.0309319	0.0315007	0.0320688	0.0326363	0.0332031	0.0337693	0.0343348	0.0348996	0.0354638	0.0360273	0.0365901	0.0371523	0.0377138	0.0382747
0.52	0.010534	0.0110673	0.0116002	0.0121324	0.0126641	0.0131951	0.0137257	0.0142556	0.014785	0.0153138	0.0158421	0.0163697	0.0168968	0.0174234	0.0179494	0.0184748	0.0189997	0.019524	0.0200477	0.0205709	0.0210935	0.0216156	0.0221371	0.022658	0.0231784	0.0236983	0.0242176	0.0247363	0.0252545	0.0257721	0.0262892	0.0268057	0.0273217	0.0278372	0.0283521	0.0288664	0.0293802	0.0298935	0.0304062	0.0309184	0.03143	0.0319411	0.0324517	0.0329617	0.0334712	0.0339802	0.0344886	0.0349964	0.0355038
0.54	0.0104808	0.0109611	0.0114409	0.0119203	0.0123992	0.0128777	0.0133557	0.0138332	0.0143103	0.0147869	0.015263	0.0157387	0.0162139	0.0166887	0.017163	0.0176368	0.0181102	0.0185832	0.0190556	0.0195277	0.0199992	0.0204704	0.020941	0.0214112	0.021881	0.0223503	0.0228192	0.0232876	0.0237555	0.0242231	0.0246901	0.0251567	0.0256229	0.0260886	0.0265539	0.0270188	0.0274832	0.0279471	0.0284106	0.0288737	0.0293363	0.0297985	0.0302602	0.0307216	0.0311824	0.0316428	0.0321028	0.0325624	0.0330215
0.56	0.0104332	0.010866	0.0112984	0.0117305	0.0121622	0.0125935	0.0130244	0.0134549	0.0138851	0.0143149	0.0147443	0.0151734	0.015602	0.0160303	0.0164583	0.0168858	0.017313	0.0177398	0.0181663	0.0185923	0.019018	0.0194434	0.0198683	0.0202929	0.0207172	0.021141	0.0215645	0.0219876	0.0224104	0.0228328	0.0232548	0.0236765	0.0240978	0.0245187	0.0249393	0.0253595	0.0257794	0.0261989	0.026618	0.0270368	0.0274552	0.0278732	0.0282909	0.0287083	0.0291252	0.0295419	0.0299581	0.030374	0.0307896
0.58	0.0103904	0.0107806	0.0111704	0.0115599	0.0119491	0.012338	0.0127266	0.0131148	0.0135028	0.0138905	0.0142779	0.0146649	0.0150517	0.0154382	0.0158243	0.0162102	0.0165957	0.016981	0.0173659	0.0177505	0.0181349	0.0185189	0.0189027	0.0192861	0.0196693	0.0200521	0.0204346	0.0208169	0.0211988	0.0215805	0.0219618	0.0223429	0.0227237	0.0231041	0.0234843	0.0238641	0.0242437	0.024623	0.025002	0.0253807	0.0257591	0.0261372	0.026515	0.0268925	0.0272697	0.0276467	0.0280233	0.0283996	0.0287757
0.6	0.0103519	0.0107035	0.0110549	0.011406	0.0117569	0.0121075	0.0124579	0.012808	0.0131579	0.0135075	0.0138569	0.0142061	0.0145549	0.0149036	0.015252	0.0156001	0.015948	0.0162957	0.0166431	0.0169903	0.0173372	0.0176839	0.0180303	0.0183765	0.0187225	0.0190682	0.0194136	0.0197588	0.0201038	0.0204485	0.020793	0.0211373	0.0214813	0.021825	0.0221686	0.0225118	0.0228549	0.0231977	0.0235402	0.0238826	0.0242246	0.0245665	0.0249081	0.0252494	0.0255906	0.0259314	0.0262721	0.0266125	0.0269526
0.62	0.010317	0.0106338	0.0109504	0.0112667	0.0115829	0.0118989	0.0122147	0.0125302	0.0128456	0.0131608	0.0134757	0.0137905	0.0141051	0.0144194	0.0147336	0.0150475	0.0153613	0.0156749	0.0159882	0.0163014	0.0166144	0.0169271	0.0172397	0.0175521	0.0178642	0.0181762	0.018488	0.0187996	0.0191109	0.0194221	0.0197331	0.0200439	0.0203545	0.0206649	0.0209751	0.0212851	0.0215949	0.0219045	0.0222139	0.0225231	0.0228321	0.0231409	0.0234496	0.023758	0.0240662	0.0243743	0.0246821	0.0249898	0.0252973
0.64	0.0102853	0.0105705	0.0108555	0.0111403	0.0114249	0.0117094	0.0119938	0.0122779	0.0125619	0.0128458	0.0131295	0.013413	0.0136963	0.0139795	0.0142625	0.0145454	0.0148281	0.0151107	0.015393	0.0156752	0.0159573	0.0162392	0.0165209	0.0168025	0.0170839	0.0173652	0.0176462	0.0179272	0.0182079	0.0184885	0.018769	0.0190493	0.0193294	0.0196094	0.0198892	0.0201688	0.0204483	0.0207276	0.0210068	0.0212858	0.0215646	0.0218433	0.0221219	0.0224002	0.0226785	0.0229565	0.0232344	0.0235122	0.0237897
0.66	0.0102565	0.0105128	0.010769	0.0110251	0.0112811	0.0115369	0.0117926	0.0120481	0.0123035	0.0125588	0.012814	0.013069	0.0133239	0.0135787	0.0138333	0.0140878	0.0143421	0.0145964	0.0148505	0.0151045	0.0153583	0.015612	0.0158656	0.016119	0.0163724	0.0166255	0.0168786	0.0171315	0.0173843	0.017637	0.0178895	0.0181419	0.0183942	0.0186464	0.0188984	0.0191503	0.019402	0.0196537	0.0199052	0.0201565	0.0204078	0.0206589	0.0209099	0.0211607	0.0214115	0.0216621	0.0219125	0.0221629	0.0224131
0.68	0.0102301	0.0104602	0.0106901	0.0109199	0.0111497	0.0113793	0.0116088	0.0118382	0.0120675	0.0122967	0.0125257	0.0127547	0.0129836	0.0132124	0.013441	0.0136696	0.013898	0.0141263	0.0143546	0.0145827	0.0148107	0.0150386	0.0152665	0.0154942	0.0157218	0.0159493	0.0161766	0.0164039	0.0166311	0.0168582	0.0170851	0.017312	0.0175388	0.0177654	0.017992	0.0182184	0.0184448	0.018671	0.0188971	0.0191232	0.0193491	0.0195749	0.0198006	0.0200263	0.0202518	0.0204772	0.0207025	0.0209277	0.0211528
0.7	0.010206	0.010412	0.0106179	0.0108236	0.0110293	0.0112349	0.0114405	0.0116459	0.0118513	0.0120565	0.0122617	0.0124668	0.0126718	0.0128768	0.0130816	0.0132864	0.013491	0.0136956	0.0139001	0.0141045	0.0143089	0.0145131	0.0147173	0.0149214	0.0151254	0.0153293	0.0155331	0.0157368	0.0159405	0.0161441	0.0163476	0.016551	0.0167543	0.0169575	0.0171607	0.0173638	0.0175667	0.0177696	0.0179725	0.0181752	0.0183778	0.0185804	0.0187829	0.0189853	0.0191876	0.0193898	0.019592	0.0197941	0.019996
0.72	0.0101839	0.0103678	0.0105515	0.0107352	0.0109189	0.0111024	0.0112859	0.0114694	0.0116527	0.011836	0.0120193	0.0122024	0.0123855	0.0125685	0.0127515	0.0129344	0.0131172	0.0133	0.0134826	0.0136653	0.0138478	0.0140303	0.0142127	0.0143951	0.0145773	0.0147596	0.0149417	0.0151238	0.0153058	0.0154877	0.0156696	0.0158514	0.0160332	0.0162149	0.0163965	0.016578	0.0167595	0.0169409	0.0171222	0.0173035	0.0174847	0.0176658	0.0178469	0.0180279	0.0182089	0.0183897	0.0185705	0.0187513	0.018932
0.74	0.0101636	0.010327	0.0104905	0.0106539	0.0108172	0.0109805	0.0111437	0.0113069	0.01147	0.0116331	0.0117961	0.011959	0.012122	0.0122848	0.0124476	0.0126103	0.012773	0.0129357	0.0130983	0.0132608	0.0134233	0.0135857	0.013748	0.0139104	0.0140726	0.0142348	0.014397	0.0145591	0.0147211	0.0148831	0.0150451	0.015207	0.0153688	0.0155306	0.0156923	0.015854	0.0160156	0.0161772	0.0163387	0.0165002	0.0166616	0.0168229	0.0169842	0.0171455	0.0173067	0.0174678	0.0176289	0.01779	0.0179509
0.76	0.0101448	0.0102895	0.0104342	0.0105789	0.0107235	0.010868	0.0110125	0.011157	0.0113015	0.0114459	0.0115902	0.0117345	0.0118788	0.012023	0.0121672	0.0123114	0.0124555	0.0125995	0.0127435	0.0128875	0.0130314	0.0131753	0.0133192	0.013463	0.0136068	0.0137505	0.0138942	0.0140378	0.0141814	0.014325	0.0144685	0.0146119	0.0147554	0.0148988	0.0150421	0.0151854	0.0153287	0.0154719	0.0156151	0.0157582	0.0159013	0.0160444	0.0161874	0.0163304	0.0164733	0.0166162	0.016759	0.0169018	0.0170446
0.78	0.0101274	0.0102548	0.0103822	0.0105095	0.0106368	0.0107641	0.0108913	0.0110185	0.0111457	0.0112728	0.0113999	0.011527	0.011654	0.011781	0.011908	0.0120349	0.0121618	0.0122887	0.0124155	0.0125423	0.0126691	0.0127958	0.0129226	0.0130492	0.0131759	0.0133025	0.0134291	0.0135556	0.0136821	0.0138086	0.0139351	0.0140615	0.0141879	0.0143142	0.0144405	0.0145668	0.0146931	0.0148193	0.0149455	0.0150716	0.0151978	0.0153239	0.0154499	0.0155759	0.0157019	0.0158279	0.0159538	0.0160797	0.0162056
0.8	0.0101114	0.0102227	0.010334	0.0104453	0.0105566	0.0106678	0.010779	0.0108902	0.0110014	0.0111125	0.0112236	0.0113347	0.0114458	0.0115568	0.0116678	0.0117788	0.0118898	0.0120007	0.0121116	0.0122225	0.0123334	0.0124442	0.012555	0.0126658	0.0127766	0.0128873	0.012998	0.0131087	0.0132194	0.01333	0.0134406	0.0135512	0.0136618	0.0137723	0.0138828	0.0139933	0.0141038	0.0142142	0.0143247	0.014435	0.0145454	0.0146558	0.0147661	0.0148764	0.0149866	0.0150969	0.0152071	0.0153173	0.0154275
0.82	0.0100965	0.0101929	0.0102893	0.0103857	0.0104821	0.0105785	0.0106748	0.0107711	0.0108674	0.0109637	0.01106	0.0111563	0.0112525	0.0113487	0.0114449	0.0115411	0.0116372	0.0117334	0.0118295	0.0119256	0.0120217	0.0121177	0.0122138	0.0123098	0.0124058	0.0125018	0.0125978	0.0126937	0.0127897	0.0128856	0.0129815	0.0130774	0.0131732	0.0132691	0.0133649	0.0134607	0.0135565	0.0136522	0.013748	0.0138437	0.0139394	0.0140351	0.0141308	0.0142265	0.0143221	0.0144177	0.0145133	0.0146089	0.0147044
0.84	0.0100826	0.0101652	0.0102478	0.0103303	0.0104129	0.0104954	0.0105779	0.0106605	0.010743	0.0108254	0.0109079	0.0109904	0.0110728	0.0111552	0.0112376	0.01132	0.0114024	0.0114848	0.0115671	0.0116495	0.0117318	0.0118141	0.0118964	0.0119787	0.012061	0.0121433	0.0122255	0.0123078	0.01239	0.0124722	0.0125544	0.0126366	0.0127187	0.0128009	0.012883	0.0129651	0.0130472	0.0131293	0.0132114	0.0132935	0.0133756	0.0134576	0.0135396	0.0136216	0.0137036	0.0137856	0.0138676	0.0139496	0.0140315
0.86	0.0100697	0.0101394	0.0102091	0.0102788	0.0103484	0.0104181	0.0104877	0.0105574	0.010627	0.0106966	0.0107662	0.0108358	0.0109054	0.010975	0.0110446	0.0111141	0.0111837	0.0112532	0.0113228	0.0113923	0.0114618	0.0115313	0.0116008	0.0116703	0.0117397	0.0118092	0.0118787	0.0119481	0.0120175	0.012087	0.0121564	0.0122258	0.0122952	0.0123646	0.0124339	0.0125033	0.0125727	0.012642	0.0127113	0.0127807	0.01285	0.0129193	0.0129886	0.0130579	0.0131271	0.0131964	0.0132657	0.0133349	0.0134042
0.88	0.0100577	0.0101154	0.010173	0.0102307	0.0102883	0.010346	0.0104036	0.0104612	0.0105189	0.0105765	0.0106341	0.0106917	0.0107493	0.0108069	0.0108645	0.010922	0.0109796	0.0110372	0.0110947	0.0111523	0.0112098	0.0112674	0.0113249	0.0113824	0.0114399	0.0114975	0.011555	0.0116125	0.01167	0.0117274	0.0117849	0.0118424	0.0118998	0.0119573	0.0120148	0.0120722	0.0121296	0.0121871	0.0122445	0.0123019	0.0123593	0.0124167	0.0124741	0.0125315	0.0125889	0.0126463	0.0127036	0.012761	0.0128184
0.9	0.0100464	0.0100929	0.0101393	0.0101857	0.0102322	0.0102786	0.010325	0.0103714	0.0104178	0.0104642	0.0105106	0.010557	0.0106034	0.0106498	0.0106962	0.0107426	0.0107889	0.0108353	0.0108817	0.010928	0.0109744	0.0110207	0.0110671	0.0111134	0.0111598	0.0112061	0.0112524	0.0112987	0.0113451	0.0113914	0.0114377	0.011484	0.0115303	0.0115766	0.0116229	0.0116692	0.0117155	0.0117617	0.011808	0.0118543	0.0119006	0.0119468	0.0119931	0.0120393	0.0120856	0.0121318	0.0121781	0.0122243	0.0122706
0.92	0.0100359	0.0100719	0.0101078	0.0101437	0.0101796	0.0102155	0.0102515	0.0102874	0.0103233	0.0103592	0.0103951	0.010431	0.0104669	0.0105028	0.0105387	0.0105746	0.0106105	0.0106464	0.0106822	0.0107181	0.010754	0.0107899	0.0108257	0.0108616	0.0108975	0.0109333	0.0109692	0.0110051	0.0110409	0.0110768	0.0111126	0.0111485	0.0111843	0.0112202	0.011256	0.0112919	0.0113277	0.0113635	0.0113994	0.0114352	0.011471	0.0115068	0.0115427	0.0115785	0.0116143	0.0116501	0.0116859	0.0117217	0.0117575
0.94	0.0100261	0.0100522	0.0100782	0.0101043	0.0101304	0.0101565	0.0101825	0.0102086	0.0102347	0.0102608	0.0102868	0.0103129	0.010339	0.010365	0.0103911	0.0104172	0.0104432	0.0104693	0.0104953	0.0105214	0.0105474	0.0105735	0.0105996	0.0106256	0.0106517	0.0106777	0.0107037	0.0107298	0.0107558	0.0107819	0.0108079	0.010834	0.01086	0.010886	0.0109121	0.0109381	0.0109641	0.0109902	0.0110162	0.0110422	0.0110683	0.0110943	0.0111203	0.0111463	0.0111724	0.0111984	0.0112244	0.0112504	0.0112764
0.96	0.0100168	0.0100337	0.0100505	0.0100674	0.0100842	0.0101011	0.0101179	0.0101347	0.0101516	0.0101684	0.0101852	0.0102021	0.0102189	0.0102358	0.0102526	0.0102694	0.0102863	0.0103031	0.0103199	0.0103368	0.0103536	0.0103704	0.0103873	0.0104041	0.0104209	0.0104377	0.0104546	0.0104714	0.0104882	0.0105051	0.0105219	0.0105387	0.0105555	0.0105724	0.0105892	0.010606	0.0106228	0.0106396	0.0106565	0.0106733	0.0106901	0.0107069	0.0107238	0.0107406	0.0107574	0.0107742	0.010791	0.0108078	0.0108247
0.98	0.0100082	0.0100163	0.0100245	0.0100327	0.0100408	0.010049	0.0100571	0.0100653	0.0100735	0.0100816	0.0100898	0.010098	0.0101061	0.0101143	0.0101224	0.0101306	0.0101388	0.0101469	0.0101551	0.0101633	0.0101714	0.0101796	0.0101877	0.0101959	0.0102041	0.0102122	0.0102204	0.0102285	0.0102367	0.0102449	0.010253	0.0102612	0.0102693	0.0102775	0.0102857	0.0102938	0.010302	0.0103101	0.0103183	0.0103265	0.0103346	0.0103428	0.0103509	0.0103591	0.0103672	0.0103754	0.0103836	0.0103917	0.0103999
[truncated: 1 more columns]
